# Supplementary material for: Progression in training volume and perceived psychological and physiological training distress in Norwegian student athletes: A cross-sectional study
Source: PLoS One. 2022 Feb 4;17(2):e0263575. doi: 10.1371/journal.pone.0263575 (PMC8815906; doi:10.1371/journal.pone.0263575)
Supplement: S1 Dataset — (XLSX) [file pone.0263575.s005.xlsx]

## Sheet: Source data
ID	Gender	Age	Sport type	Training hours	Training hour group	Region	Program	Level	dep1	dep2	dep3	dep4	dep5	DEP	vig1	vig2	vig3	vig4	VIG	sym1	sym2	sym3	SYM	sle1	sle2	sle3	SLE	str1	str2	str3	str4	STR	fat1	fat2	fat3	FAT	MTDS	DEPzf	VIGzf	SYMzf	SLEzf	STRzf	FATzf	intcomp
1	1	19	1	14	2	1	1	3	1	1	1	1	1	1	3	2	3	3	2.75	1	3	2	2	1	1	1	1	3	4	1	1	2.25	1	2	1	1.33	1.76	-0.897075	0.101018	-0.456537	-0.985115	-0.489035	-1.38189	-0.591218
2	1	17	1	15	3	1	1	2	2	2	3	3	2	2.4	1	1	2	3	1.75	2	2	2	2	5	4	4	4.33	2	4	2	2	2.5	4	3	2	3	2.79	1.02034	-1.28279	-0.456537	2.28551	-0.190843	0.519061	1.08711
3	2	17	5	5	1	1	1	2	4	5	4	5	4	4.4	3	3	4	1	2.75	2	1	1	1.33	4	3	4	3.67	5	3	3	2	3.25	4	1	4	3	3.03	3.7595	0.101018	-1.29	1.63727	0.703734	0.519061	-1.80934
4	2	16	5	13	2	1	1	1	1	2	1	3	2	1.8	2	2	2	1	1.75	2	2	1	1.67	4	3	2	3	4	3	3	2	3	3	3	2	2.67	2.15	0.198589	-1.28279	-0.867047	0.979222	0.405541	0.143425	0.258448
5	1	17	4	15	3	1	1	2	1	1	1	1	1	1	2	2	2	2	2	3	3	1	2.33	5	4	4	4.33	3	1	1	3	2	2	2	1	1.67	2.56	-0.897075	-0.936841	-0.0460269	2.28551	-0.787227	-0.994866	2.08783
6	2	17	1	10	1	1	1	2	2	2	3	2	3	2.4	3	3	2	2	2.5	3	2	1	2	1	1	1	1	4	4	4	4	4	2	1	3	2	1.9	1.02034	-0.244935	-0.456537	-0.985115	1.59831	-0.61923	-1.73146
7	1	18	1	14	2	1	1	3	1	1	1	1	1	1	3	3	3	3	3	1	1	1	1	2	2	2	2	1	2	2	1	1.5	3	2	1	2	2.17	-0.897075	0.446972	-1.70051	-0.00294651	-1.38361	-0.61923	-0.637206
8	2	17	1	10	1	1	1	1	3	3	4	2	3	3	2	2	2	3	2.25	3	3	3	3	1	1	2	1.33	4	4	4	4	4	4	4	4	4	2.97	1.84209	-0.590888	0.787433	-0.660999	1.59831	1.65735	-0.673931
9	2	17	4	11	2	1	1	2	2	3	2	4	2	2.6	3	3	3	2	2.75	3	3	4	3.33	5	5	5	5	5	3	4	5	4.25	4	4	4	4	3.36	1.29425	0.101018	1.19794	2.94356	1.8965	1.65735	1.75894
10	1	17	1	16	3	1	1	2	1	1	2	2	1	1.4	2	4	2	4	3	2	1	2	1.67	2	1	2	1.67	3	3	2	2	2.5	3	4	2	3	2.04	-0.349243	0.446972	-0.867047	-0.327062	-0.190843	0.519061	-0.621969
12	1	18	1	5	1	1	1	3	1	2	1	1	1	1.2	3	3	3	3	3	3	1	2	2	1	1	1	1	2	2	1	1	1.5	3	2	2	2.33	2.3	-0.623159	0.446972	-0.456537	-0.985115	-1.38361	-0.243594	-0.485462
13	2	17	4	12.5	2	1	1	2	3	3	3	3	2	2.8	4	3	3	3	3.25	3	3	3	3	2	1	1	1.33	4	5	4	4	4.25	3	3	3	3	2.77	1.56817	0.792925	0.787433	-0.660999	1.8965	0.519061	-1.19895
14	1	17	1	-999	-999	1	1	2	3	2	3	3	3	2.8	3	3	2	3	2.75	3	4	4	3.67	4	3	3	3.33	4	3	2	4	3.25	4	5	3	4	3.05	1.56817	0.101018	1.62089	1.30334	0.703734	1.65735	1.15665
15	1	16	1	23	3	1	1	1	2	1	2	1	5	2.2	1	5	1	2	2.25	1	1	1	1	1	1	1	1	2	2	1	2	1.75	2	4	1	2.33	2.05	0.746421	-0.590888	-1.70051	-0.985115	-1.08542	-0.243594	-1.71602
16	2	17	1	5	1	2	2	3	3	3	1	1	2	2	2	2	3	4	2.75	2	2	3	2.33	2	2	2	2	4	3	3	4	3.5	3	2	2	2.33	2.24	0.472505	0.101018	-0.0460269	-0.00294651	1.00193	-0.243594	-0.532972
17	1	16	1	9	1	2	2	1	1	1	1	1	1	1	2	2	1	2	1.75	1	2	1	1.33	1	1	1	1	2	2	2	2	2	2	1	2	1.67	1.63	-0.897075	-1.28279	-1.29	-0.985115	-0.787227	-0.994866	-0.593229
18	1	17	5	25	3	2	2	1	1	1	1	1	1	1	3	4	2	3	3	2	2	3	2.33	1	1	1	1	3	4	2	3	3	3	2	2	2.33	1.94	-0.897075	0.446972	-0.0460269	-0.985115	0.405541	-0.243594	-0.4392
19	1	17	1	15	3	2	1	2	1	1	1	4	1	1.6	3	3	3	4	3.25	1	1	4	2	1	1	1	1	2	2	1	3	2	1	2	1	1.33	1.78	-0.0753269	0.792925	-0.456537	-0.985115	-0.787227	-1.38189	-1.15051
20	1	18	1	21	3	2	2	3	1	1	1	1	1	1	1	2	3	3	2.25	1	2	1	1.33	1	1	1	1	2	1	1	2	1.5	1	1	1	1	1.35	-0.897075	-0.590888	-1.29	-0.985115	-1.38361	-1.75752	-0.801899
21	1	16	1	6.5	1	2	1	1	1	1	1	1	1	1	2	2	4	3	2.75	1	2	2	1.67	2	2	1	1.67	2	1	1	2	1.5	3	2	2	2.33	1.78	-0.897075	0.101018	-0.867047	-0.327062	-1.38361	-0.243594	-0.118386
22	2	16	1	11	2	2	2	1	1	1	1	1	1	1	2	3	3	4	3	1	2	1	1.33	2	1	2	1.67	2	1	1	1	1.25	2	2	1	1.67	2.03	-0.897075	0.446972	-1.29	-0.327062	-1.6818	-0.994866	-0.556762
23	2	19	5	14	2	2	2	3	1	2	3	3	2	2.2	2	2	2	2	2	2	4	4	3.33	2	3	2	2.33	5	3	3	3	3.5	4	4	4	4	2.85	0.746421	-0.936841	1.19794	0.321169	1.00193	1.65735	0.953639
24	1	18	1	9	1	2	1	2	2	2	1	2	3	2	3	2	4	2	2.75	4	4	3	3.67	4	3	5	4	3	4	3	3	3.25	4	4	4	4	3.07	0.472505	0.101018	1.62089	1.96139	0.703734	1.65735	2.09057
25	1	18	1	12	2	2	2	2	1	1	1	1	1	1	1	1	1	2	1.25	3	3	3	3	3	1	1	1.67	2	3	1	2	2	1	1	1	1	2.11	-0.897075	-1.9747	0.787433	-0.327062	-0.787227	-1.75752	1.27729
26	1	16	1	5	1	2	2	1	2	2	1	3	3	2.2	5	5	4	4	4.5	2	3	2	2.33	4	2	3	3	5	5	5	4	4.75	5	3	4	4	3.21	0.746421	2.52269	-0.0460269	0.979222	2.49289	1.65735	-0.849569
27	1	19	1	13	2	2	2	3	1	1	1	2	1	1.2	2	2	2	3	2.25	3	2	2	2.33	1	1	1	1	2	3	4	4	3.25	3	2	2	2.33	1.77	-0.623159	-0.590888	-0.0460269	-0.985115	0.703734	-0.243594	-0.310184
28	1	18	1	6	1	2	2	3	1	1	1	1	1	1	3	3	3	3	3	4	2	3	3	1	1	1	1	2	1	1	2	1.5	2	2	1	1.67	1.99	-0.897075	0.446972	0.787433	-0.985115	-1.38361	-0.994866	0.3594
29	1	16	1	5	1	2	2	1	1	2	2	2	1	1.6	2	2	2	4	2.5	1	1	1	1	3	2	3	2.67	3	2	1	3	2.25	3	2	2	2.33	2.1	-0.0753269	-0.244935	-1.70051	0.655106	-0.489035	-0.243594	-0.553409
30	2	16	4	8	1	2	1	1	1	1	1	2	2	1.4	4	3	4	4	3.75	3	3	2	2.67	4	3	2	3	3	2	2	3	2.5	4	4	4	4	2.97	-0.349243	1.48483	0.376923	0.979222	-0.190843	1.65735	0.830275
31	1	17	4	15	3	4	2	2	2	2	2	2	2	2	2	2	2	3	2.25	2	1	3	2	2	2	1	1.67	3	3	3	3	3	3	2	2	2.33	2.25	0.472505	-0.590888	-0.456537	-0.327062	0.405541	-0.243594	-0.663627
32	2	19	3	8	1	4	2	3	4	4	1	4	3	3.2	4	3	3	2	3	3	2	2	2.33	3	4	3	3.33	4	3	2	4	3.25	5	4	4	4.33	3.33	2.116	0.446972	-0.0460269	1.30334	0.703734	2.03299	-0.265421
33	1	18	5	25	3	4	2	3	2	2	1	3	1	1.8	2	2	4	4	3	4	3	2	3	1	1	1	1	4	5	3	3	3.75	3	3	3	3	2.18	0.198589	0.446972	0.787433	-0.985115	1.30012	0.519061	-0.493722
34	2	16	2	12	2	1	2	1	1	1	1	1	1	1	4	3	3	3	3.25	2	3	1	2	1	1	1	1	1	2	1	1	1.25	2	3	2	2.33	2.01	-0.897075	0.792925	-0.456537	-0.985115	-1.6818	-0.243594	-0.398859
35	1	17	1	10	1	1	2	2	1	1	1	1	1	1	3	2	3	3	2.75	2	2	2	2	4	2	2	2.67	3	2	2	3	2.5	3	3	1	2.33	2.42	-0.897075	0.101018	-0.456537	0.655106	-0.190843	-0.243594	0.503943
36	2	18	2	20	3	1	2	3	2	3	3	4	1	2.6	3	2	2	2	2.25	4	4	4	4	3	3	3	3	4	4	3	4	3.75	3	4	4	3.67	3.04	1.29425	-0.590888	2.0314	0.979222	1.30012	1.28172	1.40756
37	1	17	1	8	1	1	2	2	1	1	1	2	1	1.2	3	3	2	2	2.5	2	1	1	1.33	1	1	1	1	2	4	3	2	2.75	1	3	2	2	1.76	-0.623159	-0.244935	-1.29	-0.985115	0.107349	-0.61923	-1.17528
38	2	16	1	24	3	1	2	1	1	1	1	2	1	1.2	2	2	2	3	2.25	2	2	2	2	1	2	1	1.33	3	2	2	3	2.5	2	5	2	3	2.3	-0.623159	-0.590888	-0.456537	-0.660999	-0.190843	0.519061	-0.0938011
39	1	18	1	15	3	1	2	3	2	2	2	2	1	1.8	2	2	2	3	2.25	2	4	2	2.67	2	2	2	2	4	5	3	4	4	4	4	3	3.67	2.31	0.198589	-0.590888	0.376923	-0.00294651	1.59831	1.28172	0.20236
40	1	19	1	10	1	1	2	3	1	1	2	3	1	1.6	3	3	3	3	3	3	3	2	2.67	2	3	2	2.33	1	2	2	1	1.5	2	1	1	1.33	2.11	-0.0753269	0.446972	0.376923	0.321169	-1.38361	-1.38189	0.413257
41	1	19	1	12	2	1	2	3	1	1	2	2	1	1.4	3	4	4	5	4	1	2	2	1.67	1	2	1	1.33	2	2	1	2	1.75	2	2	3	2.33	2.41	-0.349243	1.83078	-0.867047	-0.660999	-1.08542	-0.243594	-1.18724
43	2	16	2	9	1	1	2	1	3	2	2	4	3	2.8	5	5	4	3	4.25	3	3	3	3	5	4	4	4.33	5	3	2	5	3.75	3	5	5	4.33	3.62	1.56817	2.17674	0.787433	2.28551	1.30012	2.03299	0.485992
44	1	16	1	10	1	1	2	1	2	2	1	1	1	1.4	2	3	3	3	2.75	3	3	3	3	2	2	3	2.33	3	3	2	4	3	4	4	4	4	2.79	-0.349243	0.101018	0.787433	0.321169	0.405541	1.65735	1.01698
45	2	16	2	12.5	2	1	2	1	5	4	1	5	5	4	3	2	1	3	2.25	4	5	1	3.33	2	1	1	1.33	5	3	2	3	3.25	2	2	3	2.33	2.5	3.21167	-0.590888	1.19794	-0.660999	0.703734	-0.243594	-1.17701
46	1	19	2	11	2	1	2	3	1	1	2	3	1	1.6	3	3	3	3	3	3	3	2	2.67	2	2	2	2	2	2	1	2	1.75	3	3	1	2.33	2.27	-0.0753269	0.446972	0.376923	-0.00294651	-1.08542	-0.243594	0.32681
47	1	17	2	14	2	1	2	1	1	1	1	2	1	1.2	2	2	2	2	2	2	2	3	2.33	2	3	1	2	2	2	1	3	2	2	4	2	2.67	2.33	-0.623159	-0.936841	-0.0460269	-0.00294651	-0.787227	0.143425	0.745148
48	2	18	2	6	1	1	2	3	2	2	2	2	1	1.8	3	2	3	2	2.5	1	2	1	1.33	2	2	2	2	4	4	3	4	3.75	3	2	2	2.33	2.29	0.198589	-0.244935	-1.29	-0.00294651	1.30012	-0.243594	-1.17203
49	2	17	2	14	2	1	2	2	2	2	2	4	1	2.2	5	5	2	3	3.75	2	4	2	2.67	4	3	3	3.33	5	3	3	4	3.75	2	3	3	2.67	2.89	0.746421	1.48483	0.376923	1.30334	1.30012	0.143425	-0.0362855
50	2	17	1	7	1	1	2	1	1	1	2	2	1	1.4	4	4	3	3	3.5	2	2	2	2	1	1	2	1.33	3	3	2	3	2.75	4	2	4	3.33	2.18	-0.349243	1.13888	-0.456537	-0.660999	0.107349	0.894697	-0.771685
51	1	18	1	15	3	1	2	2	1	1	1	1	1	1	4	4	3	3	3.5	4	3	3	3.33	2	2	2	2	3	1	1	1	1.5	2	2	3	2.33	2.44	-0.897075	1.13888	1.19794	-0.00294651	-1.38361	-0.243594	1.11683
52	1	18	1	12	2	1	2	2	1	1	1	1	1	1	1	2	1	2	1.5	3	2	1	2	2	1	1	1.33	2	5	1	2	2.5	1	1	2	1.33	1.4	-0.897075	-1.62875	-0.456537	-0.660999	-0.190843	-1.38189	0.0829024
53	1	17	1	14	2	1	2	2	1	1	1	1	1	1	3	3	2	3	2.75	1	2	2	1.67	2	2	1	1.67	2	1	1	1	1.25	1	1	2	1.33	1.82	-0.897075	0.101018	-0.867047	-0.327062	-1.6818	-1.38189	-0.226904
54	1	19	1	10	1	1	2	3	2	2	2	2	3	2.2	3	3	2	3	2.75	3	3	2	2.67	2	3	2	2.33	2	3	2	3	2.5	2	2	2	2	2.49	0.746421	0.101018	0.376923	0.321169	-0.190843	-0.61923	-0.00922698
55	1	17	1	11.5	2	1	2	2	2	2	1	1	1	1.4	4	3	2	3	3	4	4	4	4	2	1	1	1.33	3	3	2	4	3	3	4	2	3	2.46	-0.349243	0.446972	2.0314	-0.660999	0.405541	0.519061	0.971452
56	2	17	2	7	1	1	2	2	1	1	1	1	1	1	2	2	1	3	2	1	1	1	1	3	1	1	1.67	3	2	1	2	2	2	1	2	1.67	1.76	-0.897075	-0.936841	-1.70051	-0.327062	-0.787227	-0.994866	-0.576293
58	1	17	1	15	3	1	2	2	1	1	1	1	1	1	4	4	4	3	3.75	4	3	2	3	1	1	1	1	3	4	3	3	3.25	2	1	4	2.33	2.26	-0.897075	1.48483	0.787433	-0.985115	0.703734	-0.243594	-0.27212
59	2	16	2	16	3	1	2	1	1	1	1	2	1	1.2	4	4	3	4	3.75	4	3	3	3.33	1	2	2	1.67	3	3	2	2	2.5	2	2	2	2	2.45	-0.623159	1.48483	1.19794	-0.327062	-0.190843	-0.61923	0.384391
60	1	16	1	6	1	1	2	1	2	2	1	2	2	1.8	2	2	3	3	2.5	2	3	3	2.67	1	1	1	1	3	2	2	4	2.75	2	3	2	2.33	2.09	0.198589	-0.244935	0.376923	-0.985115	0.107349	-0.243594	-0.422463
61	1	18	2	16	3	1	2	3	1	2	3	3	2	2.2	5	5	2	4	4	4	4	4	4	1	2	1	1.33	3	2	1	3	2.25	2	2	2	2	2.67	0.746421	1.83078	2.0314	-0.660999	-0.489035	-0.61923	0.0133993
62	1	18	1	10	1	1	2	3	1	3	1	2	1	1.6	5	5	4	4	4.5	3	3	3	3	5	4	3	4	3	2	2	3	2.5	3	2	2	2.33	3.16	-0.0753269	2.52269	0.787433	1.96139	-0.190843	-0.243594	0.952978
63	2	19	1	5	1	1	2	3	1	2	2	2	1	1.6	2	2	2	4	2.5	2	3	2	2.33	1	2	1	1.33	4	3	3	4	3.5	2	3	3	2.67	2.11	-0.0753269	-0.244935	-0.0460269	-0.660999	1.00193	0.143425	-0.494701
64	1	17	2	-999	-999	1	2	2	1	1	2	2	1	1.4	2	2	2	3	2.25	2	2	2	2	1	1	1	1	2	3	1	3	2.25	1	1	2	1.33	1.54	-0.349243	-0.590888	-0.456537	-0.985115	-0.489035	-1.38189	-0.64464
65	1	18	1	15	3	1	2	3	1	1	1	1	2	1.2	4	4	3	4	3.75	3	3	3	3	1	2	1	1.33	1	1	1	2	1.25	3	4	2	3	2.3	-0.623159	1.48483	0.787433	-0.660999	-1.6818	0.519061	0.380295
66	2	17	2	10	1	1	2	2	2	1	2	2	2	1.8	2	1	2	2	1.75	4	4	1	3	3	2	2	2.33	2	1	1	2	1.5	2	1	1	1.33	2.12	0.198589	-1.28279	0.787433	0.321169	-1.38361	-1.38189	1.08888
67	2	18	2	12	2	1	2	3	1	2	2	2	1	1.6	3	2	2	3	2.5	3	4	2	3	4	4	1	3	4	1	1	4	2.5	1	1	1	1	2.27	-0.0753269	-0.244935	0.787433	0.979222	-0.190843	-1.75752	1.00066
68	1	18	1	14	2	1	2	3	5	5	5	5	5	5	2	4	1	1	2	2	3	3	2.67	2	2	2	2	1	5	1	3	2.5	2	2	2	2	2.74	4.58125	-0.936841	0.376923	-0.00294651	-0.190843	-0.61923	-1.76405
70	2	17	2	17	3	1	2	1	1	1	1	2	1	1.2	4	4	4	4	4	2	3	2	2.33	1	1	1	1	3	4	2	2	2.75	1	1	1	1	2.01	-0.623159	1.83078	-0.0460269	-0.985115	0.107349	-1.75752	-1.16905
71	1	17	1	16	3	1	2	2	1	2	2	2	1	1.6	5	3	3	4	3.75	2	2	2	2	2	2	1	1.67	3	3	2	2	2.5	3	3	2	2.67	2.45	-0.0753269	1.48483	-0.456537	-0.327062	-0.190843	0.143425	-0.8644
72	2	16	1	15	3	1	2	1	1	1	1	1	1	1	3	3	3	3	3	2	2	1	1.67	4	3	3	3.33	3	3	4	2	3	2	2	2	2	2.04	-0.897075	0.446972	-0.867047	1.30334	0.405541	-0.61923	0.339612
73	1	17	1	10	1	1	2	1	1	1	1	1	1	1	2	2	3	3	2.5	3	2	2	2.33	1	1	1	1	1	2	1	1	1.25	1	1	2	1.33	1.82	-0.897075	-0.244935	-0.0460269	-0.985115	-1.6818	-1.38189	0.0272516
74	2	16	2	14	2	1	2	1	1	1	1	2	1	1.2	1	2	4	3	2.5	3	3	1	2.33	2	1	1	1.33	3	3	3	2	2.75	1	1	2	1.33	1.83	-0.623159	-0.244935	-0.0460269	-0.660999	0.107349	-1.38189	-0.271655
75	1	18	2	12	2	1	2	3	1	1	1	1	1	1	2	3	2	3	2.5	2	2	2	2	1	1	1	1	3	2	2	2	2.25	1	1	1	1	1.54	-0.897075	-0.244935	-0.456537	-0.985115	-0.489035	-1.75752	-0.538984
76	1	18	1	5	1	1	2	3	1	1	1	3	1	1.4	3	2	3	3	2.75	1	1	1	1	1	1	1	1	2	2	1	2	1.75	1	1	1	1	1.78	-0.349243	0.101018	-1.70051	-0.985115	-1.08542	-1.75752	-1.61754
77	2	17	1	6	1	1	2	1	2	4	4	3	4	3.4	3	2	2	2	2.25	3	3	2	2.67	1	2	1	1.33	5	3	2	4	3.5	3	2	3	2.67	2.64	2.38992	-0.590888	0.376923	-0.660999	1.00193	0.143425	-1.31827
78	1	17	1	15	3	1	2	1	1	1	1	1	1	1	2	2	3	5	3	4	4	2	3.33	3	3	3	3	5	3	1	5	3.5	1	1	1	1	2.35	-0.897075	0.446972	1.19794	0.979222	1.00193	-1.75752	1.22013
79	-999	-999	3	14	2	2	2	1	5	5	5	5	5	5	3	1	4	4	3	3	3	5	3.67	2	2	5	3	3	2	3	3	2.75	2	5	5	4	3.53	4.58125	0.446972	1.62089	0.979222	0.107349	1.65735	-0.506059
80	1	16	2	15	3	2	2	1	4	1	1	2	1	1.8	2	3	3	2	2.5	4	2	1	2.33	1	1	1	1	3	2	2	3	2.5	1	2	1	1.33	1.79	0.198589	-0.244935	-0.0460269	-0.985115	-0.190843	-1.38189	-0.810289
81	1	17	5	11	2	2	2	1	1	1	1	1	2	1.2	4	4	4	4	4	3	2	2	2.33	2	1	1	1.33	2	2	1	2	1.75	2	2	3	2.33	2.33	-0.623159	1.83078	-0.0460269	-0.660999	-1.08542	-0.243594	-0.510533
82	1	17	2	8	1	2	2	1	1	1	2	1	1	1.2	3	4	2	2	2.75	4	4	3	3.67	1	2	2	1.67	3	3	2	3	2.75	3	2	4	3	2.42	-0.623159	0.101018	1.62089	-0.327062	0.107349	0.519061	1.20345
83	2	16	3	12.5	2	2	2	1	1	1	1	2	1	1.2	2	2	2	2	2	2	2	2	2	2	2	1	1.67	2	3	2	2	2.25	2	2	2	2	1.85	-0.623159	-0.936841	-0.456537	-0.327062	-0.489035	-0.61923	0.106363
84	1	17	3	16	3	2	2	1	1	1	1	1	1	1	3	3	1	1	2	3	2	2	2.33	1	1	1	1	3	3	1	2	2.25	1	1	1	1	1.72	-0.897075	-0.936841	-0.0460269	-0.985115	-0.489035	-1.75752	-0.0522725
85	2	16	3	22	3	2	2	1	1	1	2	2	1	1.4	2	2	1	2	1.75	2	3	4	3	4	4	2	3.33	4	3	2	3	3	3	3	3	3	2.71	-0.349243	-1.28279	0.787433	1.30334	0.405541	0.519061	1.87061
86	2	16	3	17	3	2	2	1	4	5	2	5	5	4.2	5	5	5	5	5	4	5	4	4.33	5	5	5	5	3	5	5	2	3.75	5	5	5	5	4.51	3.48558	3.2146	2.44191	2.94356	1.30012	2.79564	0.822182
87	1	17	2	10.5	2	1	1	2	1	2	2	2	1	1.6	2	2	2	3	2.25	4	4	3	3.67	2	3	1	2	4	3	3	4	3.5	3	3	3	3	2.63	-0.0753269	-0.590888	1.62089	-0.00294651	1.00193	0.519061	1.16532
88	1	17	1	9	1	1	1	2	2	1	1	1	1	1.2	4	4	2	2	3	5	4	4	4.33	4	2	2	2.67	4	3	3	3	3.25	2	1	1	1.33	2.67	-0.623159	0.446972	2.44191	0.655106	0.703734	-1.38189	1.82761
89	2	17	5	11	2	1	1	1	2	4	1	2	5	2.8	5	4	3	2	3.5	2	1	2	1.67	4	2	1	2.33	4	3	3	4	3.5	2	1	1	1.33	2.36	1.56817	1.13888	-0.867047	0.321169	1.00193	-1.38189	-1.91011
90	1	17	1	15	3	1	1	2	2	3	3	3	2	2.6	2	3	2	2	2.25	2	2	2	2	1	1	1	1	3	2	2	3	2.5	3	2	3	2.67	2	1.29425	-0.590888	-0.456537	-0.985115	-0.190843	0.143425	-1.28598
91	2	16	2	13.5	2	1	1	1	1	1	2	1	1	1.2	2	2	5	5	3.5	4	2	4	3.33	2	1	1	1.33	2	2	1	1	1.5	1	1	1	1	2.27	-0.623159	1.13888	1.19794	-0.660999	-1.38361	-1.75752	0.362485
92	1	16	1	5	1	1	1	1	1	1	2	2	1	1.4	1	2	3	3	2.25	2	2	2	2	2	2	2	2	4	3	2	4	3.25	2	2	2	2	1.82	-0.349243	-0.590888	-0.456537	-0.00294651	0.703734	-0.61923	-0.180569
93	2	17	2	11	2	1	1	2	1	1	1	1	1	1	2	2	2	3	2.25	2	4	1	2.33	2	3	1	2	2	1	1	1	1.25	2	2	2	2	1.93	-0.897075	-0.590888	-0.0460269	-0.00294651	-1.6818	-0.61923	0.8387
94	1	17	1	12	2	1	1	1	1	1	2	1	1	1.2	2	2	2	2	2	2	2	2	2	1	2	1	1.33	1	4	1	2	2	2	2	3	2.33	2.14	-0.623159	-0.936841	-0.456537	-0.660999	-0.787227	-0.243594	0.0209574
95	2	17	1	8	1	1	1	1	1	2	2	2	1	1.6	4	4	3	3	3.5	1	2	1	1.33	2	2	1	1.67	5	5	2	4	4	1	1	1	1	1.81	-0.0753269	1.13888	-1.29	-0.327062	1.59831	-1.75752	-1.94759
96	2	18	1	9	1	1	1	2	1	1	1	2	1	1.2	5	4	3	4	4	2	3	1	2	2	1	1	1.33	1	3	2	1	1.75	2	1	3	2	2.05	-0.623159	1.83078	-0.456537	-0.660999	-1.08542	-0.61923	-0.837201
97	2	17	3	26	3	1	1	1	1	1	1	1	1	1	3	4	3	4	3.5	2	2	1	1.67	2	2	2	2	2	2	2	1	1.75	2	2	2	2	2.19	-0.897075	1.13888	-0.867047	-0.00294651	-1.08542	-0.61923	-0.362316
98	2	16	1	10	1	1	1	1	1	1	2	3	1	1.6	3	2	4	2	2.75	3	2	2	2.33	1	1	1	1	5	2	1	4	3	2	2	3	2.33	2.17	-0.0753269	0.101018	-0.0460269	-0.985115	0.405541	-0.243594	-0.734952
99	2	16	5	20	3	1	1	1	2	3	3	2	2	2.4	3	3	4	3	3.25	4	3	4	3.67	3	5	3	3.67	3	3	3	3	3	5	5	4	4.67	3.23	1.02034	0.792925	1.62089	1.63727	0.405541	2.42001	1.58368
100	1	17	2	7	1	1	1	2	1	1	1	1	1	1	3	3	3	3	3	3	2	2	2.33	3	2	1	2	1	4	1	1	1.75	3	3	3	3	2.47	-0.897075	0.446972	-0.0460269	-0.00294651	-1.08542	0.519061	0.563898
101	1	17	2	8	1	1	1	2	1	2	2	2	1	1.6	2	2	2	2	2	3	2	1	2	4	2	1	2.33	4	3	3	4	3.5	1	4	2	2.33	2.21	-0.0753269	-0.936841	-0.456537	0.321169	1.00193	-0.243594	-0.0166306
102	2	18	1	13	2	1	1	2	2	2	2	2	1	1.8	2	2	2	2	2	3	2	1	2	1	2	1	1.33	3	3	2	4	3	2	2	2	2	1.73	0.198589	-0.936841	-0.456537	-0.660999	0.405541	-0.61923	-0.677746
103	1	17	2	9	1	1	1	2	1	2	1	1	1	1.2	3	3	3	3	3	4	4	4	4	1	1	1	1	2	1	1	1	1.25	3	3	3	3	2.33	-0.623159	0.446972	2.0314	-0.985115	-1.6818	0.519061	1.33025
104	1	18	1	10	1	1	1	2	1	1	1	1	1	1	3	3	4	5	3.75	2	1	1	1.33	1	1	1	1	1	3	2	1	1.75	2	2	2	2	2.14	-0.897075	1.48483	-1.29	-0.985115	-1.08542	-0.61923	-1.34024
105	2	18	2	10	1	1	1	2	2	2	1	3	1	1.8	3	3	3	3	3	2	3	2	2.33	3	3	2	2.67	4	4	2	5	3.75	4	3	4	3.67	2.91	0.198589	0.446972	-0.0460269	0.655106	1.30012	1.28172	0.0553551
106	2	17	5	17	3	1	1	2	1	2	2	3	1	1.8	5	3	2	2	3	5	3	1	3	3	4	3	3.33	5	4	3	4	4	3	4	4	3.67	3.22	0.198589	0.446972	0.787433	1.30334	1.59831	1.28172	0.935794
107	2	17	2	9.5	1	1	1	2	4	4	5	4	3	4	4	4	3	2	3.25	4	4	4	4	4	2	4	3.33	5	5	4	4	4.5	3	3	4	3.33	3.44	3.21167	0.792925	2.0314	1.30334	2.19469	0.894697	-0.00728809
108	2	17	5	15	3	4	2	2	1	1	2	2	1	1.4	1	1	4	3	2.25	2	1	3	2	5	5	3	4.33	2	3	2	4	2.75	4	3	2	3	2.79	-0.349243	-0.590888	-0.456537	2.28551	0.107349	0.519061	1.4842
109	2	17	1	8	1	4	2	1	1	2	1	3	2	1.8	1	2	4	4	2.75	1	2	2	1.67	3	2	1	2	3	4	4	4	3.75	3	2	2	2.33	2.26	0.198589	0.101018	-0.867047	-0.00294651	1.30012	-0.243594	-1.00053
110	1	17	3	24	3	4	2	1	2	4	1	2	3	2.4	2	2	2	2	2	3	3	4	3.33	2	2	1	1.67	4	3	3	2	3	4	3	3	3.33	2.66	1.02034	-0.936841	1.19794	-0.327062	0.405541	0.894697	0.436137
111	2	17	1	10	1	4	2	1	1	2	2	2	1	1.6	2	2	3	3	2.5	1	1	1	1	1	1	1	1	3	5	2	3	3.25	3	2	2	2.33	1.78	-0.0753269	-0.244935	-1.70051	-0.985115	0.703734	-0.243594	-1.77962
112	2	17	2	15	3	4	2	1	1	2	2	2	1	1.6	2	3	2	2	2.25	4	2	2	2.67	1	3	1	1.67	3	3	1	2	2.25	2	2	2	2	1.91	-0.0753269	-0.590888	0.376923	-0.327062	-0.489035	-0.61923	0.279914
113	2	16	3	10	1	4	2	1	1	1	1	1	1	1	2	2	2	2	2	2	2	1	1.67	1	1	1	1	1	2	1	1	1.25	1	1	1	1	1.53	-0.897075	-0.936841	-0.867047	-0.985115	-1.6818	-1.75752	-0.35489
114	2	18	3	19	3	4	2	2	1	4	1	3	4	2.6	3	2	3	2	2.5	3	1	2	2	1	1	1	1	4	3	1	2	2.5	5	3	2	3.33	2.24	1.29425	-0.244935	-0.456537	-0.985115	-0.190843	0.894697	-1.28264
115	2	17	3	18	3	4	2	2	1	1	2	1	1	1.2	3	2	2	2	2.25	3	3	2	2.67	2	3	3	2.67	2	2	1	3	2	2	2	2	2	2.51	-0.623159	-0.590888	0.376923	0.655106	-0.787227	-0.61923	1.19965
116	2	17	2	9	1	1	2	2	3	3	2	4	3	3	4	4	3	3	3.5	3	3	1	2.33	5	5	5	5	5	4	3	5	4.25	4	3	4	3.67	3.63	1.84209	1.13888	-0.0460269	2.94356	1.8965	1.28172	0.289404
117	2	18	4	16	3	1	2	2	3	3	3	4	2	3	4	5	2	3	3.5	3	2	3	2.67	4	3	3	3.33	5	5	4	3	4.25	4	5	5	4.67	3.28	1.84209	1.13888	0.376923	1.30334	1.8965	2.42001	-0.24952
118	2	17	2	7	1	1	2	2	1	2	2	2	2	1.8	2	2	3	3	2.5	3	2	2	2.33	3	2	3	2.67	3	2	2	3	2.5	3	3	3	3	2.55	0.198589	-0.244935	-0.0460269	0.655106	-0.190843	0.519061	0.457599
119	2	17	2	7	1	1	2	2	2	3	2	4	2	2.6	3	3	3	3	3	3	3	1	2.33	4	4	4	4	3	3	2	4	3	4	3	4	3.67	2.89	1.29425	0.446972	-0.0460269	1.96139	0.405541	1.28172	0.482719
120	2	17	5	9	1	1	2	2	1	1	1	1	1	1	1	2	2	3	2	3	1	1	1.67	1	1	1	1	2	2	1	2	1.75	1	1	1	1	1.4	-0.897075	-0.936841	-0.867047	-0.985115	-1.08542	-1.75752	-0.474674
121	1	18	1	15	3	2	2	3	1	1	2	1	1	1.2	1	1	1	1	1	3	4	1	2.67	4	3	2	3	2	2	2	1	1.75	4	4	3	3.67	2.34	-0.623159	-2.32065	0.376923	0.979222	-1.08542	1.28172	2.2748
122	1	18	1	9	1	2	2	3	2	2	1	2	1	1.6	3	2	2	3	2.5	1	2	3	2	4	4	4	4	2	3	3	2	2.5	4	4	4	4	2.93	-0.0753269	-0.244935	-0.456537	1.96139	-0.190843	1.65735	1.27521
123	1	18	1	15	3	2	2	3	2	2	3	2	2	2.2	3	3	2	3	2.75	2	2	2	2	2	2	2	2	4	3	2	5	3.5	3	3	3	3	2.41	0.746421	0.101018	-0.456537	-0.00294651	1.00193	0.519061	-0.82575
125	1	17	1	20	3	2	2	2	1	1	1	1	1	1	1	1	1	1	1	2	2	2	2	3	1	2	2	2	3	3	2	2.5	1	1	1	1	1.5	-0.897075	-2.32065	-0.456537	-0.00294651	-0.190843	-1.75752	0.638784
126	1	17	1	11	2	2	2	2	1	2	1	1	1	1.2	3	3	3	3	3	4	4	4	4	1	2	1	1.33	1	4	2	1	2	5	3	4	4	2.42	-0.623159	0.446972	2.0314	-0.660999	-0.787227	1.65735	1.51395
127	1	18	1	20	3	2	2	3	2	3	1	2	2	2	4	4	1	1	2.5	1	1	1	1	2	2	2	2	1	1	1	1	1	2	2	2	2	1.96	0.472505	-0.244935	-1.70051	-0.00294651	-1.98	-0.61923	-0.974404
128	1	17	1	9	1	2	2	2	1	2	1	2	1	1.4	2	2	2	2	2	2	2	2	2	2	2	2	2	2	3	2	2	2.25	3	3	1	2.33	2	-0.349243	-0.936841	-0.456537	-0.00294651	-0.489035	-0.243594	0.222384
129	1	17	1	9.5	1	2	2	2	1	1	1	3	1	1.4	2	2	1	1	1.5	1	3	2	2	1	1	1	1	3	2	1	3	2.25	3	4	1	2.67	1.84	-0.349243	-1.62875	-0.456537	-0.985115	-0.489035	0.143425	-0.0955417
130	1	19	1	8.5	1	2	2	3	1	1	1	1	1	1	2	2	2	2	2	3	3	2	2.67	1	1	1	1	2	3	2	3	2.5	3	3	1	2.33	2	-0.897075	-0.936841	0.376923	-0.985115	-0.190843	-0.243594	0.391129
131	2	18	1	10	1	2	2	3	1	1	1	1	1	1	4	4	4	4	4	1	2	1	1.33	1	1	1	1	3	3	3	3	3	5	5	4	4.67	2.71	-0.897075	1.83078	-1.29	-0.985115	0.405541	2.42001	-1.29785
132	1	18	1	11	2	2	2	3	4	4	3	4	4	3.8	3	2	3	3	2.75	2	3	3	2.67	2	1	4	2.33	4	5	4	4	4.25	4	4	4	4	2.76	2.93775	0.101018	0.376923	0.321169	1.8965	1.65735	-1.16781
133	1	18	1	17	3	2	2	2	1	2	1	2	1	1.4	2	2	3	3	2.5	1	2	1	1.33	2	1	1	1.33	1	1	1	1	1	3	2	2	2.33	1.86	-0.349243	-0.244935	-1.29	-0.660999	-1.98	-0.243594	-0.640014
134	1	17	1	13	2	2	2	2	1	1	2	1	1	1.2	2	2	2	2	2	4	4	4	4	2	3	3	2.67	2	3	2	2	2.25	2	2	3	2.33	2.53	-0.623159	-0.936841	2.0314	0.655106	-0.489035	-0.243594	2.39573
135	1	18	1	7	1	2	2	3	1	2	2	3	2	2	2	2	2	2	2	3	3	4	3.33	2	2	1	1.67	4	2	2	4	3	3	3	4	3.33	2.56	0.472505	-0.936841	1.19794	-0.327062	0.405541	0.894697	0.705178
136	1	18	1	15.5	3	2	2	3	1	1	1	1	1	1	2	2	2	3	2.25	2	4	4	3.33	2	2	1	1.67	4	3	2	3	3	4	4	2	3.33	2.26	-0.897075	-0.590888	1.19794	-0.327062	0.405541	0.894697	1.26997
137	1	18	1	12.5	2	2	2	3	1	2	1	1	1	1.2	2	3	3	3	2.75	2	4	2	2.67	1	1	1	1	3	2	1	2	2	2	3	4	3	2.31	-0.623159	0.101018	0.376923	-0.985115	-0.787227	0.519061	0.165799
138	2	17	1	10	1	2	2	2	1	2	2	2	1	1.6	3	3	3	4	3.25	2	2	3	2.33	4	4	4	4	4	3	2	4	3.25	4	4	3	3.67	2.89	-0.0753269	0.792925	-0.0460269	1.96139	0.703734	1.28172	0.987619
139	1	18	1	6	1	2	2	3	1	2	2	2	2	1.8	2	2	2	2	2	1	2	2	1.67	2	2	1	1.67	3	2	2	3	2.5	3	3	3	3	2.19	0.198589	-0.936841	-0.867047	-0.327062	-0.190843	0.519061	-0.459772
142	1	17	1	9	1	2	2	2	1	1	2	1	1	1.2	2	2	2	2	2	1	1	1	1	3	1	1	1.67	4	2	2	4	3	1	1	1	1	1.6	-0.623159	-0.936841	-1.70051	-0.327062	0.405541	-1.75752	-1.06322
143	1	17	1	10	1	2	2	2	1	2	1	2	2	1.6	3	2	3	2	2.5	3	3	2	2.67	2	1	1	1.33	4	3	2	2	2.75	4	3	3	3.33	2.32	-0.0753269	-0.244935	0.376923	-0.660999	0.107349	0.894697	0.0754327
144	1	19	1	22	3	2	2	3	2	2	2	1	2	1.8	3	3	4	4	3.5	1	2	2	1.67	1	1	1	1	3	2	2	3	2.5	4	3	2	3	2.29	0.198589	1.13888	-0.867047	-0.985115	-0.190843	0.519061	-1.50247
145	1	18	4	14	2	4	2	2	2	2	2	2	1	1.8	1	1	2	4	2	4	1	1	2	4	4	4	4	3	3	2	3	2.75	4	4	3	3.67	2.66	0.198589	-0.936841	-0.456537	1.96139	0.107349	1.28172	1.24084
146	1	18	4	13	2	4	2	2	2	1	1	1	1	1.2	3	3	2	2	2.5	3	3	2	2.67	3	1	2	2	2	3	2	3	2.5	2	2	4	2.67	2.26	-0.623159	-0.244935	0.376923	-0.00294651	-0.190843	0.143425	0.689053
147	1	18	4	14	2	4	2	2	1	3	2	2	1	1.8	1	1	3	2	1.75	4	3	1	2.67	4	4	3	3.67	3	3	2	2	2.5	4	4	3	3.67	2.55	0.198589	-1.28279	0.376923	1.63727	-0.190843	1.28172	1.76397
148	1	18	4	13	2	4	2	2	1	1	1	1	1	1	3	2	3	3	2.75	2	1	2	1.67	1	1	3	1.67	2	3	1	1	1.75	2	2	2	2	1.81	-0.897075	0.101018	-0.867047	-0.327062	-1.08542	-0.61923	-0.233853
149	1	19	4	7	1	4	2	3	1	1	1	3	1	1.4	3	3	2	2	2.5	2	1	1	1.33	1	1	1	1	3	2	1	1	1.75	2	2	2	2	1.66	-0.349243	-0.244935	-1.29	-0.985115	-1.08542	-0.61923	-1.07023
150	1	16	4	28	3	4	2	1	1	1	1	2	1	1.2	1	2	1	2	1.5	3	3	2	2.67	2	2	2	2	1	3	1	2	1.75	2	2	4	2.67	2.26	-0.623159	-1.62875	0.376923	-0.00294651	-1.08542	0.143425	1.29997
151	2	16	4	19	3	4	2	1	1	1	1	1	1	1	3	2	2	4	2.75	3	3	2	2.67	1	2	2	1.67	3	4	3	4	3.5	2	2	3	2.33	2.32	-0.897075	0.101018	0.376923	-0.327062	1.00193	-0.243594	0.223971
152	2	17	4	16	3	4	2	2	1	1	1	2	1	1.2	3	2	2	3	2.5	4	4	4	4	2	2	2	2	4	5	3	2	3.5	4	4	4	4	2.49	-0.623159	-0.244935	2.0314	-0.00294651	1.00193	1.65735	1.76606
153	2	17	4	16	3	4	2	2	1	1	1	1	1	1	2	2	1	3	2	2	2	1	1.67	1	1	1	1	1	1	1	2	1.25	1	1	1	1	1.32	-0.897075	-0.936841	-0.867047	-0.985115	-1.6818	-1.75752	-0.35489
154	2	17	4	16	3	4	2	2	1	1	1	1	1	1	2	2	1	2	1.75	2	2	1	1.67	1	1	1	1	1	1	1	2	1.25	1	1	1	1	1.53	-0.897075	-1.28279	-0.867047	-0.985115	-1.6818	-1.75752	-0.247081
155	1	18	4	10	1	4	2	3	3	3	1	1	2	2	5	4	3	4	4	2	2	5	3	4	4	4	4	2	3	4	2	2.75	5	5	3	4.33	3.31	0.472505	1.83078	0.787433	1.96139	0.107349	2.03299	1.17648
156	1	17	4	18.5	3	4	2	2	1	2	2	1	1	1.4	2	2	3	2	2.25	3	2	2	2.33	3	3	3	3	3	2	3	2	2.5	3	2	2	2.33	2.22	-0.349243	-0.590888	-0.0460269	0.979222	-0.190843	-0.243594	0.916579
157	2	17	4	11	2	4	2	1	1	2	1	1	1	1.2	2	2	2	2	2	3	1	1	1.67	4	2	2	2.67	3	2	1	2	2	3	2	2	2.33	2.35	-0.623159	-0.936841	-0.867047	0.655106	-0.787227	-0.243594	0.541542
158	2	18	4	6	1	4	2	2	3	4	2	4	4	3.4	3	3	2	3	2.75	3	3	3	3	4	5	5	4.67	5	4	4	4	4.25	3	3	4	3.33	3.48	2.38992	0.101018	0.787433	2.61944	1.8965	0.894697	0.641968
159	2	18	1	12	2	3	1	2	1	1	2	1	1	1.2	5	5	3	5	4.5	3	4	1	2.67	3	3	2	2.67	5	4	4	2	3.75	5	4	1	3.33	2.64	-0.623159	2.52269	0.376923	0.655106	1.30012	0.894697	0.0341073
160	1	17	1	11	2	3	1	1	1	2	1	1	1	1.2	3	2	1	1	1.75	2	2	1	1.67	1	1	1	1	2	1	1	2	1.5	1	1	1	1	1.6	-0.623159	-1.28279	-0.867047	-0.985115	-1.38361	-1.75752	-0.441493
161	2	18	1	15	3	3	1	3	1	1	1	1	1	1	2	2	3	3	2.5	2	2	2	2	2	3	1	2	4	4	2	2	3	2	2	1	1.67	1.86	-0.897075	-0.244935	-0.456537	-0.00294651	0.405541	-0.994866	-0.015021
162	1	17	1	15	3	3	1	2	1	1	1	1	1	1	1	1	1	1	1	2	2	3	2.33	1	1	1	1	1	5	1	1	2	2	1	2	1.67	1.46	-0.897075	-2.32065	-0.0460269	-0.985115	-0.787227	-0.994866	0.551692
163	1	16	1	15	3	3	1	1	1	1	1	1	1	1	2	1	2	3	2	2	3	1	2	1	1	1	1	2	2	1	2	1.75	2	4	2	2.67	1.82	-0.897075	-0.936841	-0.456537	-0.985115	-1.08542	0.143425	0.0776636
164	1	18	1	12	2	3	1	2	1	1	1	1	1	1	2	2	2	1	1.75	3	2	2	2.33	2	2	2	2	2	2	2	3	2.25	3	3	3	3	2.31	-0.897075	-1.28279	-0.0460269	-0.00294651	-0.489035	0.519061	0.983161
165	2	17	1	13	2	3	1	2	2	1	3	3	1	2	5	4	3	3	3.75	4	5	2	3.67	3	3	1	2.33	4	4	3	4	3.75	3	4	4	3.67	2.86	0.472505	1.48483	1.62089	0.321169	1.30012	1.28172	0.497334
166	1	16	1	13	2	3	1	1	1	2	2	2	1	1.6	2	2	1	1	1.5	2	2	3	2.33	2	1	2	1.67	2	1	2	2	1.75	2	2	2	2	1.93	-0.0753269	-1.62875	-0.0460269	-0.327062	-1.08542	-0.61923	0.443818
167	2	16	1	9.5	1	3	1	1	1	1	1	4	1	1.6	4	4	2	3	3.25	1	1	3	1.67	4	2	3	3	3	2	2	3	2.5	3	2	2	2.33	2.43	-0.0753269	0.792925	-0.867047	0.979222	-0.190843	-0.243594	-0.191364
168	1	19	1	7	1	3	1	3	1	1	1	1	1	1	3	2	2	3	2.5	1	1	2	1.33	1	2	1	1.33	3	4	2	2	2.75	4	4	2	3.33	1.96	-0.897075	-0.244935	-1.29	-0.660999	0.107349	0.894697	-0.621807
169	1	17	1	14	2	3	1	2	1	1	1	3	1	1.4	3	2	2	2	2.25	3	4	4	3.67	2	2	1	1.67	2	3	2	2	2.25	3	2	2	2.33	2.55	-0.349243	-0.590888	1.62089	-0.327062	-0.489035	-0.243594	1.2915
171	2	17	1	9	1	3	1	2	1	2	3	3	1	2	1	1	3	3	2	5	4	4	4.33	1	1	1	1	4	4	3	5	4	4	2	5	3.67	2.58	0.472505	-0.936841	2.44191	-0.985115	1.59831	1.28172	0.948524
172	2	17	1	6.5	1	3	1	2	1	3	1	1	3	1.8	5	5	4	4	4.5	4	2	2	2.67	1	2	1	1.33	3	2	2	3	2.5	4	3	2	3	2.63	0.198589	2.52269	0.376923	-0.660999	-0.190843	0.519061	-0.917246
173	1	17	1	8	1	3	1	2	1	1	1	1	1	1	3	4	2	3	3	4	4	4	4	1	1	1	1	3	2	2	3	2.5	2	2	2	2	2.38	-0.897075	0.446972	2.0314	-0.985115	-0.190843	-0.61923	0.996901
174	2	18	1	7	1	3	1	3	1	1	1	2	1	1.2	4	4	3	3	3.5	3	3	1	2.33	1	1	1	1	4	3	2	4	3.25	2	1	1	1.33	2.02	-0.623159	1.13888	-0.0460269	-0.985115	0.703734	-1.38189	-1.01764
176	1	17	1	16	3	3	1	2	1	1	1	1	1	1	2	3	2	2	2.25	2	3	1	2	1	1	1	1	4	2	2	3	2.75	2	1	1	1.33	1.76	-0.897075	-0.590888	-0.456537	-0.985115	0.107349	-1.38189	-0.495383
177	1	16	1	11	2	3	1	1	2	2	1	2	2	1.8	3	3	3	2	2.75	2	2	2	2	1	1	1	1	3	3	2	4	3	3	3	3	3	2.3	0.198589	0.101018	-0.456537	-0.985115	0.405541	0.519061	-1.02773
178	1	16	1	11	2	3	1	1	1	1	2	4	1	1.8	2	2	1	4	2.25	2	2	2	2	1	1	1	1	4	4	3	2	3.25	2	2	4	2.67	2.12	0.198589	-0.590888	-0.456537	-0.985115	0.703734	0.143425	-0.927578
179	2	17	1	7	1	3	1	1	1	2	1	2	3	1.8	3	3	3	4	3.25	1	1	1	1	4	1	1	2	3	3	3	3	3	4	3	4	3.67	2.54	0.198589	0.792925	-1.70051	-0.00294651	0.405541	1.28172	-1.3612
180	1	17	1	20	3	3	1	1	2	1	2	3	1	1.8	1	1	2	3	1.75	3	3	2	2.67	2	2	3	2.33	5	3	2	4	3.5	2	4	3	3	2.3	0.198589	-1.28279	0.376923	0.321169	1.00193	0.519061	0.619894
181	1	17	1	23	3	3	1	1	1	1	1	1	1	1	1	1	1	2	1.25	1	2	1	1.33	2	2	1	1.67	3	2	1	3	2.25	1	1	1	1	1.5	-0.897075	-1.9747	-1.29	-0.327062	-0.489035	-1.75752	-0.154498
182	2	16	1	12	2	3	1	1	1	1	1	2	1	1.2	2	2	2	3	2.25	2	2	4	2.67	2	1	1	1.33	4	3	1	3	2.75	3	2	3	2.67	2.23	-0.623159	-0.590888	0.376923	-0.660999	0.107349	0.143425	0.341132
183	2	16	1	8	1	3	1	1	2	2	3	3	2	2.4	3	2	2	2	2.25	2	3	2	2.33	1	2	1	1.33	4	3	2	4	3.25	3	3	3	3	2.39	1.02034	-0.590888	-0.0460269	-0.660999	0.703734	0.519061	-0.809505
184	1	17	1	23	3	3	1	1	1	1	2	3	1	1.6	2	2	2	2	2	4	4	4	4	2	1	1	1.33	4	2	2	4	3	2	2	2	2	2.28	-0.0753269	-0.936841	2.0314	-0.660999	0.405541	-0.61923	1.09976
185	2	16	1	11	2	3	1	1	1	2	2	3	1	1.8	2	2	3	3	2.5	1	2	4	2.33	2	1	2	1.67	3	3	2	3	2.75	2	2	2	2	2.47	0.198589	-0.244935	-0.0460269	-0.327062	0.107349	-0.61923	-0.361507
186	2	17	1	12	2	3	1	1	2	3	4	2	3	2.8	2	2	2	2	2	1	2	2	1.67	1	1	1	1	5	4	4	5	4.5	2	2	2	2	1.95	1.56817	-0.936841	-0.867047	-0.985115	2.19469	-0.61923	-2.17576
187	2	17	1	11	2	3	1	1	1	1	1	1	1	1	1	1	1	3	1.5	2	2	3	2.33	1	1	1	1	3	2	1	3	2.25	2	2	2	2	1.85	-0.897075	-1.62875	-0.0460269	-0.985115	-0.489035	-0.61923	0.331756
188	1	16	1	15	3	3	1	1	1	2	2	2	1	1.6	3	2	2	2	2.25	2	3	1	2	1	1	1	1	3	4	3	3	3.25	4	4	3	3.67	2.13	-0.0753269	-0.590888	-0.456537	-0.985115	0.703734	1.28172	-0.624648
189	2	18	1	10	1	3	1	2	1	2	2	3	1	1.8	1	1	2	3	1.75	3	3	2	2.67	2	4	3	3	2	4	2	1	2.25	3	3	3	3	2.54	0.198589	-1.28279	0.376923	0.979222	-0.489035	0.519061	1.31519
190	2	16	1	12	2	3	1	1	2	2	2	4	1	2.2	2	2	3	3	2.5	3	2	2	2.33	3	3	2	2.67	3	4	2	3	3	4	2	2	2.67	2.52	0.746421	-0.244935	-0.0460269	0.655106	0.405541	0.143425	0.0131992
191	1	17	1	20	3	3	1	1	1	2	2	2	1	1.6	1	1	2	3	1.75	3	3	2	2.67	2	2	3	2.33	3	3	2	3	2.75	3	3	3	3	2.31	-0.0753269	-1.28279	0.376923	0.321169	0.107349	0.519061	0.934089
192	2	19	1	12	2	3	1	3	1	1	1	1	1	1	4	3	4	4	3.75	3	2	2	2.33	1	1	1	1	3	2	2	3	2.5	3	3	1	2.33	2.15	-0.897075	1.48483	-0.0460269	-0.985115	-0.190843	-0.243594	-0.642845
193	2	17	1	9	1	3	1	2	1	1	2	2	1	1.4	2	2	2	2	2	2	3	3	2.67	2	2	1	1.67	3	2	2	3	2.5	3	3	4	3.33	2.26	-0.349243	-0.936841	0.376923	-0.327062	-0.190843	0.894697	0.686337
194	2	18	1	8	1	3	1	2	1	1	1	2	1	1.2	3	3	2	2	2.5	2	1	2	1.67	2	4	2	2.67	4	2	1	3	2.5	2	2	2	2	2.09	-0.623159	-0.244935	-0.867047	0.655106	-0.190843	-0.61923	0.150564
195	2	16	1	9.5	1	3	1	1	1	1	1	4	1	1.6	4	4	3	3	3.5	1	1	2	1.33	3	1	2	2	3	2	2	3	2.5	3	2	2	2.33	2.21	-0.0753269	1.13888	-1.29	-0.00294651	-0.190843	-0.243594	-1.16928
196	2	17	1	-999	-999	3	1	2	1	1	2	2	1	1.4	2	2	2	2	2	2	2	3	2.33	2	2	2	2	3	2	2	3	2.5	2	2	3	2.33	2.09	-0.349243	-0.936841	-0.0460269	-0.00294651	-0.190843	-0.243594	0.433585
197	1	18	1	18	3	3	1	3	1	1	1	2	1	1.2	2	3	1	2	2	2	2	1	1.67	1	1	1	1	3	3	1	3	2.5	1	2	2	1.67	1.88	-0.623159	-0.936841	-0.867047	-0.985115	-0.190843	-0.994866	-0.676035
198	2	19	1	10	1	3	1	3	1	1	1	2	1	1.2	2	1	2	2	1.75	3	3	1	2.33	2	2	1	1.67	4	4	3	4	3.75	3	2	4	3	1.95	-0.623159	-1.28279	-0.0460269	-0.327062	1.30012	0.519061	0.294324
199	1	19	1	18	3	3	1	3	1	1	2	1	1	1.2	4	3	4	4	3.75	3	2	3	2.67	5	4	4	4.33	2	2	2	1	1.75	4	4	4	4	3.03	-0.623159	1.48483	0.376923	2.28551	-1.08542	1.65735	1.93024
200	1	19	1	10	1	3	1	3	1	2	1	1	1	1.2	3	3	3	4	3.25	2	1	4	2.33	2	4	1	2.33	2	2	2	3	2.25	2	2	1	1.67	2.01	-0.623159	0.792925	-0.0460269	0.321169	-0.489035	-0.994866	0.172764
201	1	19	1	11	2	3	1	3	2	1	1	3	2	1.8	2	3	1	1	1.75	1	1	2	1.33	1	1	1	1	1	1	1	2	1.25	2	2	1	1.67	1.59	0.198589	-1.28279	-1.29	-0.985115	-1.6818	-0.994866	-0.951634
202	1	19	1	15	3	3	1	3	4	4	3	4	3	3.6	4	4	3	3	3.5	1	2	2	1.67	2	1	2	1.67	1	4	2	1	2	3	3	3	3	2.61	2.66383	1.13888	-0.867047	-0.327062	-0.787227	0.519061	-2.19753
203	1	19	1	8	1	3	1	3	2	2	3	3	1	2.2	2	2	4	4	3	1	2	2	1.67	2	1	1	1.33	3	2	2	2	2.25	2	2	4	2.67	2.14	0.746421	0.446972	-0.867047	-0.660999	-0.489035	0.143425	-1.35661
204	1	19	1	-999	-999	3	1	3	2	1	2	2	1	1.6	3	3	3	3	3	1	1	1	1	2	1	1	1.33	3	2	1	2	2	2	2	2	2	1.95	-0.0753269	0.446972	-1.70051	-0.660999	-0.787227	-0.61923	-1.55639
205	2	18	1	15	3	3	1	3	1	2	2	2	1	1.6	2	2	2	2	2	3	3	2	2.67	1	3	1	1.67	3	3	2	3	2.75	2	1	2	1.67	1.98	-0.0753269	-0.936841	0.376923	-0.327062	0.107349	-0.994866	0.212364
206	1	19	1	10	1	3	1	3	1	1	1	1	1	1	3	3	3	3	3	3	2	2	2.33	1	1	1	1	2	2	2	3	2.25	1	1	1	1	1.93	-0.897075	0.446972	-0.0460269	-0.985115	-0.489035	-1.75752	-0.48351
207	2	18	1	7	1	3	1	3	1	1	1	2	1	1.2	3	3	2	4	3	3	3	1	2.33	1	1	1	1	4	3	2	4	3.25	2	1	1	1.33	1.98	-0.623159	0.446972	-0.0460269	-0.985115	0.703734	-1.38189	-0.802023
208	2	18	1	11	2	3	1	3	1	1	1	1	1	1	3	2	3	3	2.75	1	1	2	1.33	2	2	2	2	4	4	2	2	3	3	1	2	2	1.93	-0.897075	0.101018	-1.29	-0.00294651	0.405541	-0.61923	-0.617655
209	1	19	1	-999	-999	3	1	3	1	1	1	1	1	1	2	2	2	3	2.25	2	2	2	2	1	1	1	1	3	2	2	3	2.5	2	2	2	2	1.96	-0.897075	-0.590888	-0.456537	-0.985115	-0.190843	-0.61923	-0.322656
210	2	18	1	11	2	3	1	3	1	1	1	2	1	1.2	3	2	2	3	2.5	3	3	3	3	1	1	1	1	4	4	3	3	3.5	2	2	2	2	2.12	-0.623159	-0.244935	0.787433	-0.985115	1.00193	-0.61923	0.0169392
211	1	18	1	11	2	3	1	3	1	1	2	3	1	1.6	2	2	3	3	2.5	3	4	3	3.33	2	2	1	1.67	2	4	3	3	3	2	2	2	2	2.27	-0.0753269	-0.244935	1.19794	-0.327062	0.405541	-0.61923	0.534614
212	1	19	1	-999	-999	3	1	3	1	1	2	2	1	1.4	3	3	2	3	2.75	4	3	4	3.67	2	2	1	1.67	2	3	3	2	2.5	4	4	2	3.33	2.59	-0.349243	0.101018	1.62089	-0.327062	-0.190843	0.894697	1.1844
213	1	18	1	5	1	3	1	3	1	1	1	2	1	1.2	3	3	2	2	2.5	1	2	2	1.67	2	1	1	1.33	3	3	2	3	2.75	3	3	3	3	2.24	-0.623159	-0.244935	-0.867047	-0.660999	0.107349	0.519061	-0.532595
214	1	18	1	8	1	3	1	3	2	2	3	2	1	2	3	2	3	3	2.75	3	4	4	3.67	5	4	2	3.67	3	4	3	5	3.75	4	5	2	3.67	2.88	0.472505	0.101018	1.62089	1.63727	1.30012	1.28172	1.72025
215	1	16	1	12	2	3	1	1	1	1	2	1	1	1.2	2	2	3	2	2.25	1	1	2	1.33	4	3	2	3	1	2	2	1	1.5	4	3	2	3	2.42	-0.623159	-0.590888	-1.29	0.979222	-1.38361	0.519061	0.582009
216	1	16	1	14	2	3	1	1	1	3	2	2	2	2	2	2	2	3	2.25	3	3	2	2.67	5	5	4	4.67	5	3	2	5	3.75	3	2	2	2.33	2.74	0.472505	-0.590888	0.376923	2.61944	1.30012	-0.243594	1.47951
217	1	18	1	23	3	3	1	3	1	2	2	2	1	1.6	3	2	4	3	3	3	2	1	2	1	1	1	1	3	2	2	3	2.5	2	3	2	2.33	1.95	-0.0753269	0.446972	-0.456537	-0.985115	-0.190843	-0.243594	-0.99407
218	2	17	1	10	1	3	1	2	1	1	1	1	1	1	3	2	2	3	2.5	2	2	3	2.33	2	2	2	2	2	2	1	2	1.75	2	2	3	2.33	2.28	-0.897075	-0.244935	-0.0460269	-0.00294651	-1.08542	-0.243594	0.666682
219	1	16	1	13	2	3	1	1	1	1	1	2	1	1.2	4	4	3	3	3.5	2	2	1	1.67	4	4	3	3.67	4	3	2	5	3.5	3	2	2	2.33	2.27	-0.623159	1.13888	-0.867047	1.63727	1.00193	-0.243594	0.126138
220	1	18	1	13	2	3	1	2	1	1	1	1	1	1	2	3	2	3	2.5	4	4	2	3.33	1	1	1	1	1	2	1	1	1.25	2	3	1	2	2.22	-0.897075	-0.244935	1.19794	-0.985115	-1.6818	-0.61923	0.961579
221	2	18	1	10	1	3	1	2	1	1	1	2	1	1.2	3	2	3	4	3	3	3	2	2.67	4	5	4	4.33	4	3	3	4	3.5	2	2	2	2	2.66	-0.623159	0.446972	0.376923	2.28551	1.00193	-0.61923	1.4976
223	2	18	1	12	2	3	1	2	1	1	1	1	1	1	4	4	4	5	4.25	1	2	2	1.67	2	1	1	1.33	3	3	2	3	2.75	3	2	1	2	2.08	-0.897075	2.17674	-0.867047	-0.660999	0.107349	-0.61923	-1.32115
224	2	18	1	10	1	3	1	2	1	2	2	3	1	1.8	1	1	3	3	2	2	3	1	2	3	4	3	3.33	2	4	2	1	2.25	3	3	4	3.33	2.41	0.198589	-0.936841	-0.456537	1.30334	-0.489035	0.894697	0.907523
225	1	18	1	10	1	3	1	2	2	1	1	1	1	1.2	5	4	5	3	4.25	3	3	2	2.67	2	2	1	1.67	1	3	3	1	2	5	5	3	4.33	2.6	-0.623159	2.17674	0.376923	-0.327062	-0.787227	2.03299	0.138766
226	1	18	1	8	1	3	1	2	1	1	1	1	1	1	3	2	3	3	2.75	1	2	1	1.33	1	1	1	1	1	2	1	2	1.5	3	3	2	2.67	1.83	-0.897075	0.101018	-1.29	-0.985115	-1.38361	0.143425	-0.736273
227	1	17	1	15	3	3	1	2	1	1	1	1	1	1	3	2	2	2	2.25	2	2	1	1.67	1	2	1	1.33	2	5	1	1	2.25	3	2	2	2.33	1.97	-0.897075	-0.590888	-0.867047	-0.660999	-0.489035	-0.243594	-0.283316
228	2	16	1	13	2	3	1	1	1	2	1	4	1	1.8	3	2	4	3	3	1	2	2	1.67	3	3	3	3	4	3	3	3	3.25	3	4	4	3.67	2.61	0.198589	0.446972	-0.867047	0.979222	0.703734	1.28172	-0.172081
229	1	18	1	9	1	3	1	2	1	1	2	1	1	1.2	2	2	2	2	2	3	1	2	2	1	2	1	1.33	3	3	2	2	2.5	2	2	1	1.67	1.66	-0.623159	-0.936841	-0.456537	-0.660999	-0.190843	-0.994866	-0.209977
230	1	18	1	12	2	3	1	2	1	1	2	2	1	1.4	2	2	3	3	2.5	3	3	2	2.67	1	2	1	1.33	2	2	1	2	1.75	3	2	2	2.33	2.12	-0.349243	-0.244935	0.376923	-0.660999	-1.08542	-0.243594	0.28111
231	1	17	1	16	3	3	1	2	1	1	1	2	1	1.2	4	5	4	3	4	1	2	2	1.67	1	1	3	1.67	3	2	2	3	2.5	4	4	1	3	2.63	-0.623159	1.83078	-0.867047	-0.327062	-0.190843	0.519061	-0.918686
232	2	18	1	9	1	3	1	2	1	1	1	1	1	1	3	3	3	3	3	1	2	3	2	4	4	4	4	5	4	3	5	4.25	2	1	2	1.67	2.57	-0.897075	0.446972	-0.456537	1.96139	1.8965	-0.994866	0.651508
233	2	17	1	16	3	3	1	2	1	2	2	2	3	2	3	4	3	3	3.25	3	2	2	2.33	2	3	3	2.67	5	4	3	3	3.75	4	3	2	3	2.58	0.472505	0.792925	-0.0460269	0.655106	1.30012	0.519061	-0.299809
234	2	18	1	10.5	2	3	1	2	1	1	1	2	1	1.2	3	3	2	5	3.25	3	3	3	3	4	2	3	3	4	1	1	3	2.25	3	2	2	2.33	2.55	-0.623159	0.792925	0.787433	0.979222	-0.489035	-0.243594	1.23015
235	2	17	1	9	1	3	1	2	1	1	1	1	1	1	1	1	2	2	1.5	2	4	4	3.33	3	3	3	3	3	3	2	2	2.5	4	4	4	4	2.6	-0.897075	-1.62875	1.19794	0.979222	-0.190843	1.65735	2.61179
236	1	17	1	17.5	3	3	1	1	2	2	3	2	2	2.2	2	2	2	3	2.25	3	2	2	2.33	4	2	2	2.67	3	2	3	3	2.75	3	3	2	2.67	2.48	0.746421	-0.590888	-0.0460269	0.655106	0.107349	0.143425	0.180901
237	1	17	1	8	1	3	1	1	1	2	2	1	1	1.4	2	2	3	2	2.25	1	1	1	1	2	1	1	1.33	3	3	2	3	2.75	2	3	2	2.33	1.76	-0.349243	-0.590888	-1.70051	-0.660999	0.107349	-0.243594	-1.22254
238	2	16	1	14	2	3	1	1	1	1	1	1	1	1	2	2	2	2	2	1	1	2	1.33	1	1	1	1	3	3	1	2	2.25	2	1	2	1.67	1.46	-0.897075	-0.936841	-1.29	-0.985115	-0.489035	-0.994866	-0.76093
239	1	16	1	16	3	3	1	1	1	1	1	2	2	1.4	4	4	2	1	2.75	2	3	2	2.33	1	1	1	1	2	1	1	3	1.75	3	3	2	2.67	1.94	-0.349243	0.101018	-0.0460269	-0.985115	-1.08542	0.143425	-0.243712
240	1	16	1	13	2	3	1	1	1	1	2	1	1	1.2	1	2	1	2	1.5	2	2	3	2.33	1	1	1	1	1	1	2	2	1.5	3	4	2	3	2.05	-0.623159	-1.62875	-0.0460269	-0.985115	-1.38361	0.519061	0.545322
241	2	19	1	15	3	3	1	3	1	1	1	1	1	1	3	2	1	2	2	1	3	1	1.67	1	1	1	1	4	2	3	4	3.25	1	1	2	1.33	1.63	-0.897075	-0.936841	-0.867047	-0.985115	0.703734	-1.38189	-0.77845
242	2	17	2	7	1	4	2	2	1	1	1	1	1	1	3	3	2	3	2.75	2	2	2	2	4	2	4	3.33	4	3	2	2	2.75	4	3	1	2.67	2.33	-0.897075	0.101018	-0.456537	1.30334	0.107349	0.143425	0.891241
243	1	17	3	10	1	3	2	1	1	1	2	2	1	1.4	3	3	3	3	3	1	2	2	1.67	2	3	2	2.33	2	2	2	3	2.25	2	3	2	2.33	2.16	-0.349243	0.446972	-0.867047	0.321169	-0.489035	-0.243594	-0.284981
244	2	16	3	15	3	3	2	1	1	1	2	1	1	1.2	2	2	2	2	2	2	1	2	1.67	2	2	1	1.67	3	2	1	3	2.25	2	1	1	1.33	1.48	-0.623159	-0.936841	-0.867047	-0.327062	-0.489035	-1.38189	-0.277564
245	1	17	3	18	3	3	1	1	1	1	1	1	1	1	1	2	2	5	2.5	3	3	2	2.67	2	1	1	1.33	1	1	1	1	1	1	1	1	1	1.71	-0.897075	-0.244935	0.376923	-0.660999	-1.98	-1.75752	0.505841
247	1	17	3	8.5	1	3	1	2	1	1	2	2	1	1.4	4	4	4	5	4.25	1	3	1	1.67	1	1	1	1	4	1	1	1	1.75	2	1	2	1.67	2.25	-0.349243	2.17674	-0.867047	-0.985115	-1.08542	-0.994866	-1.60116
248	2	18	3	8	1	3	1	2	1	2	2	3	2	2	2	3	3	5	3.25	1	2	1	1.33	3	4	3	3.33	4	5	3	2	3.5	3	4	2	3	2.53	0.472505	0.792925	-1.29	1.30334	1.00193	0.519061	-0.67148
249	2	16	3	10	1	3	2	1	1	1	1	1	1	1	3	3	4	4	3.5	2	2	2	2	2	2	1	1.67	3	2	1	3	2.25	1	1	1	1	1.9	-0.897075	1.13888	-0.456537	-0.327062	-0.489035	-1.75752	-0.574383
250	2	17	3	10	1	3	2	1	1	2	1	1	1	1.2	2	2	2	2	2	2	1	3	2	2	2	1	1.67	3	2	2	2	2.25	2	2	1	1.67	1.92	-0.623159	-0.936841	-0.456537	-0.327062	-0.489035	-0.994866	0.0507881
251	2	16	3	10	1	3	2	1	1	1	1	4	1	1.6	1	1	1	3	1.5	2	5	2	3	1	1	1	1	4	4	2	2	3	3	3	4	3.33	2.28	-0.0753269	-1.62875	0.787433	-0.985115	0.405541	0.894697	0.522906
252	2	16	3	10	1	3	1	1	1	1	2	3	2	1.8	1	1	2	3	1.75	3	3	3	3	4	4	4	4	4	3	3	3	3.25	4	5	4	4.33	3.06	0.198589	-1.28279	0.787433	1.96139	0.703734	2.03299	2.16151
253	1	19	3	15	3	3	1	3	1	1	1	1	1	1	2	2	2	3	2.25	2	2	1	1.67	1	2	1	1.33	4	3	2	5	3.5	2	2	1	1.67	1.65	-0.897075	-0.590888	-0.867047	-0.660999	1.00193	-0.994866	-0.693927
254	2	16	3	10	1	3	1	1	1	1	2	2	1	1.4	2	2	4	4	3	3	2	1	2	2	2	1	1.67	2	2	1	3	2	2	2	1	1.67	2	-0.349243	0.446972	-0.456537	-0.327062	-0.787227	-0.994866	-0.455078
255	2	17	3	14	2	3	2	1	1	1	1	1	1	1	3	3	2	3	2.75	3	3	2	2.67	1	2	1	1.33	2	2	2	3	2.25	3	2	2	2.33	2.22	-0.897075	0.101018	0.376923	-0.660999	-0.489035	-0.243594	0.322558
256	1	16	3	-999	-999	3	2	1	1	1	1	1	1	1	5	3	1	5	3.5	1	1	1	1	2	1	1	1.33	4	2	4	3	3.25	1	1	1	1	1.85	-0.897075	1.13888	-1.70051	-0.660999	0.703734	-1.75752	-1.83632
257	2	17	3	13	2	3	2	1	1	1	2	2	1	1.4	2	2	2	3	2.25	3	2	1	2	2	1	1	1.33	4	3	2	4	3.25	2	1	2	1.67	1.69	-0.349243	-0.590888	-0.456537	-0.660999	0.703734	-0.994866	-0.631982
258	2	19	3	14	2	3	2	3	1	1	1	1	1	1	2	2	2	2	2	2	2	1	1.67	1	1	1	1	2	1	1	2	1.5	2	1	1	1.33	1.71	-0.897075	-0.936841	-0.867047	-0.985115	-1.38361	-1.38189	-0.359207
259	2	17	3	14.5	2	3	2	1	1	2	3	2	2	2	1	1	1	3	1.5	1	1	5	2.33	1	1	1	1	4	3	2	4	3.25	3	5	3	3.67	2.21	0.472505	-1.62875	-0.0460269	-0.985115	0.703734	1.28172	-0.299167
260	1	16	3	10	1	3	1	1	1	1	2	2	1	1.4	2	2	3	2	2.25	2	4	1	2.33	1	1	1	1	3	2	1	5	2.75	3	2	2	2.33	2.01	-0.349243	-0.590888	-0.0460269	-0.985115	0.107349	-0.243594	-0.324921
261	2	19	3	9	1	3	2	3	1	2	1	2	1	1.4	3	2	3	3	2.75	1	3	1	1.67	2	2	4	2.67	4	3	2	2	2.75	5	4	4	4.33	2.51	-0.349243	0.101018	-0.867047	0.655106	0.107349	2.03299	0.240738
262	1	17	3	15	3	3	2	1	1	1	2	1	1	1.2	4	4	3	3	3.5	2	2	2	2	2	2	1	1.67	3	3	2	1	2.25	2	2	1	1.67	2.01	-0.623159	1.13888	-0.456537	-0.327062	-0.489035	-0.994866	-0.596068
263	1	17	3	13	2	3	1	1	1	1	1	2	1	1.2	1	1	1	2	1.25	1	2	2	1.67	1	1	1	1	2	2	1	3	2	2	2	1	1.67	1.46	-0.623159	-1.9747	-0.867047	-0.985115	-0.787227	-0.994866	-0.232823
264	1	17	3	18	3	3	1	1	1	1	1	2	1	1.2	2	2	2	2	2	2	3	3	2.67	3	1	2	2	2	2	1	3	2	2	2	3	2.33	2.12	-0.623159	-0.936841	0.376923	-0.00294651	-0.787227	-0.243594	0.967196
265	2	16	3	6	1	3	1	1	1	3	3	3	1	2.2	2	2	2	2	2	1	2	2	1.67	3	2	1	2	2	3	2	3	2.5	2	1	2	1.67	2.05	0.746421	-0.936841	-0.867047	-0.00294651	-0.190843	-0.994866	-0.757832
266	1	17	1	9	1	2	2	2	1	3	2	4	2	2.4	3	4	3	3	3.25	4	4	4	4	4	3	4	3.67	4	2	2	3	2.75	4	4	3	3.67	3	1.02034	0.792925	2.0314	1.63727	0.107349	1.28172	1.74625
267	1	18	1	14	2	2	2	2	1	1	1	2	1	1.2	2	2	3	2	2.25	2	1	2	1.67	1	1	1	1	1	1	1	1	1	2	3	1	2	1.6	-0.623159	-0.590888	-0.867047	-0.985115	-1.98	-0.61923	-0.368918
268	-999	17	1	14	2	2	2	1	2	2	1	2	1	1.6	2	2	3	2	2.25	4	2	2	2.67	2	1	1	1.33	1	2	2	1	1.5	3	2	3	2.67	2.42	-0.0753269	-0.590888	0.376923	-0.660999	-1.38361	0.143425	0.371551
269	1	17	2	11	2	2	2	2	1	1	2	2	1	1.4	3	4	2	3	3	2	3	3	2.67	4	4	4	4	5	4	3	4	4	2	2	2	2	2.72	-0.349243	0.446972	0.376923	1.96139	1.59831	-0.61923	1.04834
270	1	17	2	8.5	1	2	2	1	1	2	1	1	1	1.2	3	3	3	5	3.5	3	2	1	2	3	2	2	2.33	4	3	2	4	3.25	3	3	2	2.67	2.66	-0.623159	1.13888	-0.456537	0.321169	0.703734	0.143425	-0.277295
271	1	17	3	12	2	2	2	1	2	2	1	2	2	1.8	4	2	4	3	3.25	4	4	5	4.33	5	5	5	5	5	5	4	3	4.25	4	4	4	4	3.9	0.198589	0.792925	2.44191	2.94356	1.8965	1.65735	2.9029
272	1	18	3	20	3	2	2	2	4	3	4	4	4	3.8	5	5	4	4	4.5	1	2	1	1.33	4	2	2	2.67	5	5	5	5	5	2	2	4	2.67	2.74	2.93775	2.52269	-1.29	0.655106	2.79108	0.143425	-3.22607
273	1	17	2	10	1	2	2	2	1	1	1	3	1	1.4	2	2	3	3	2.5	1	2	1	1.33	1	1	1	1	1	2	1	2	1.5	2	1	2	1.67	1.78	-0.349243	-0.244935	-1.29	-0.985115	-1.38361	-0.994866	-1.06591
274	1	19	3	20	3	2	2	3	1	1	1	2	1	1.2	2	2	2	2	2	1	1	1	1	2	1	1	1.33	3	3	2	3	2.75	4	2	2	2.67	1.7	-0.623159	-0.936841	-1.70051	-0.660999	0.107349	0.143425	-0.922952
275	1	18	1	14	2	2	2	3	1	3	4	2	1	2.2	2	2	3	3	2.5	1	1	2	1.33	1	1	1	1	3	3	1	1	2	2	1	1	1.33	1.81	0.746421	-0.244935	-1.29	-0.985115	-0.787227	-1.38189	-1.78104
276	2	16	2	14	2	2	2	1	1	1	1	1	1	1	2	1	2	2	1.75	2	3	1	2	3	4	2	3	3	3	2	2	2.5	2	1	2	1.67	2.19	-0.897075	-1.28279	-0.456537	0.979222	-0.190843	-0.994866	1.01899
277	2	18	1	12	2	2	2	2	1	2	2	2	1	1.6	2	3	3	3	2.75	3	2	3	2.67	2	1	1	1.33	4	5	3	3	3.75	1	2	3	2	2.1	-0.0753269	0.101018	0.376923	-0.660999	1.30012	-0.61923	-0.49593
278	1	19	1	-999	-999	2	2	3	1	1	1	1	1	1	2	2	2	2	2	1	2	1	1.33	1	1	1	1	3	2	1	3	2.25	2	2	1	1.67	1.63	-0.897075	-0.936841	-1.29	-0.985115	-0.489035	-0.994866	-0.76093
279	2	17	2	13	2	2	2	1	1	1	1	1	1	1	1	1	1	3	1.5	3	3	3	3	5	5	5	5	2	4	3	2	2.75	5	4	1	3.33	2.89	-0.897075	-1.62875	0.787433	2.94356	0.107349	0.894697	3.34957
280	1	16	3	12	2	2	2	1	1	1	1	1	1	1	5	4	2	2	3.25	1	2	2	1.67	2	2	1	1.67	4	4	2	4	3.5	2	2	1	1.67	2	-0.897075	0.792925	-0.867047	-0.327062	1.00193	-0.994866	-0.924291
281	2	19	3	10	1	2	2	3	2	2	1	2	1	1.6	3	3	2	3	2.75	3	2	3	2.67	1	1	1	1	3	3	2	3	2.75	4	3	2	3	2.09	-0.0753269	0.101018	0.376923	-0.985115	0.107349	0.519061	-0.282917
282	1	17	3	20	3	2	2	2	1	1	1	1	1	1	1	1	2	2	1.5	1	1	3	1.67	2	1	1	1.33	1	2	1	2	1.5	2	2	1	1.67	1.82	-0.897075	-1.62875	-0.867047	-0.660999	-1.38361	-0.994866	0.108637
283	2	17	3	15	3	2	2	2	4	4	2	4	4	3.6	3	3	4	3	3.25	1	2	1	1.33	1	1	1	1	4	4	4	3	3.75	2	3	3	2.67	2.52	2.66383	0.792925	-1.29	-0.985115	1.30012	0.143425	-3.23968
284	1	18	1	13.5	2	2	2	2	2	4	2	3	3	2.8	3	3	2	2	2.5	4	4	2	3.33	2	1	1	1.33	4	3	2	4	3.25	4	2	3	3	2.33	1.56817	-0.244935	1.19794	-0.660999	0.703734	0.519061	-0.364862
285	1	16	1	11	2	2	2	1	1	1	1	1	2	1.2	1	1	1	3	1.5	1	1	2	1.33	3	3	1	2.33	1	1	1	1	1	2	1	1	1.33	1.78	-0.623159	-1.62875	-1.29	0.321169	-1.98	-1.38189	0.348137
286	2	19	2	12.5	2	2	2	3	1	2	2	2	1	1.6	3	2	2	3	2.5	3	2	1	2	3	4	3	3.33	4	4	1	3	3	3	2	4	3	2.45	-0.0753269	-0.244935	-0.456537	1.30334	0.405541	0.519061	0.591173
287	2	19	3	14	2	2	2	3	1	2	2	2	1	1.6	1	2	1	3	1.75	2	2	2	2	4	2	3	3	3	2	1	3	2.25	3	2	2	2.33	2.24	-0.0753269	-1.28279	-0.456537	0.979222	-0.489035	-0.243594	0.786477
288	2	16	1	8	1	2	2	1	2	2	2	3	1	2	4	3	3	4	3.5	2	4	2	2.67	2	2	1	1.67	3	3	2	3	2.75	2	2	2	2	2.35	0.472505	1.13888	0.376923	-0.327062	0.107349	-0.61923	-0.647957
289	1	17	1	10	1	2	2	1	1	1	2	3	1	1.6	3	3	2	3	2.75	1	2	1	1.33	2	1	1	1.33	3	2	1	3	2.25	2	2	2	2	2.34	-0.0753269	0.101018	-1.29	-0.660999	-0.489035	-0.61923	-1.23738
290	2	17	1	18	3	2	2	2	4	4	5	4	4	4.2	2	2	2	3	2.25	3	3	3	3	3	3	4	3.33	5	5	5	5	5	3	3	3	3	2.88	3.48558	-0.590888	0.787433	1.30334	2.79108	0.519061	-0.707422
291	1	18	1	7	1	2	2	2	2	2	2	2	2	2	2	2	1	2	1.75	2	2	2	2	2	2	2	2	2	1	1	2	1.5	2	3	2	2.33	1.97	0.472505	-1.28279	-0.456537	-0.00294651	-1.38361	-0.243594	0.106308
293	2	19	1	5	1	2	2	2	2	2	1	1	1	1.4	3	3	3	3	3	1	2	2	1.67	1	1	1	1	1	3	2	1	1.75	3	3	3	3	2.3	-0.349243	0.446972	-0.867047	-0.985115	-1.08542	0.519061	-0.838132
294	2	16	1	9	1	2	2	1	3	2	1	5	2	2.6	4	4	2	4	3.5	4	2	5	3.67	5	4	4	4.33	3	4	3	5	3.75	2	4	4	3.33	3.36	1.29425	1.13888	1.62089	2.28551	1.30012	0.894697	1.32593
295	1	17	1	9	1	2	2	2	1	1	1	2	1	1.2	2	2	3	2	2.25	1	3	4	2.67	2	3	3	2.67	3	3	2	3	2.75	3	3	2	2.67	2.33	-0.623159	-0.590888	0.376923	0.655106	0.107349	0.143425	1.13281
296	1	17	1	12	2	2	2	2	2	2	1	2	2	1.8	3	3	2	2	2.5	1	1	1	1	4	2	2	2.67	3	3	1	3	2.5	4	5	3	4	2.49	0.198589	-0.244935	-1.70051	0.655106	-0.190843	1.65735	-0.466576
297	2	17	2	-999	-999	2	2	2	3	3	3	3	2	2.8	3	3	3	3	3	2	3	3	2.67	1	2	2	1.67	2	4	3	3	3	3	2	3	2.67	2.43	1.56817	0.446972	0.376923	-0.327062	0.405541	0.143425	-0.917477
298	1	17	1	10	1	2	2	2	1	1	1	1	1	1	4	3	3	5	3.75	4	4	2	3.33	3	1	3	2.33	2	2	2	1	1.75	4	4	2	3.33	2.75	-0.897075	1.48483	1.19794	0.321169	-1.08542	0.894697	1.3125
299	2	17	5	14	2	2	2	1	2	2	2	3	1	2	4	4	2	4	3.5	1	2	2	1.67	1	3	3	2.33	4	2	2	3	2.75	4	4	3	3.67	2.69	0.472505	1.13888	-0.867047	0.321169	0.107349	1.28172	-0.798275
300	2	16	1	6	1	2	2	1	2	2	1	1	2	1.6	1	2	2	4	2.25	3	2	3	2.67	2	3	3	2.67	4	3	2	3	3	2	3	3	2.67	2.73	-0.0753269	-0.590888	0.376923	0.655106	0.405541	0.143425	0.803877
301	2	17	2	9	1	2	2	2	2	2	2	4	2	2.4	3	3	3	3	3	1	2	1	1.33	2	2	2	2	5	4	5	4	4.5	3	3	4	3.33	2.22	1.02034	0.446972	-1.29	-0.00294651	2.19469	0.894697	-1.80247
302	1	17	4	20	3	2	2	1	1	1	1	1	1	1	2	3	4	3	3	1	2	1	1.33	4	3	1	2.67	2	1	1	1	1.25	2	2	1	1.67	2.32	-0.897075	0.446972	-1.29	0.655106	-1.6818	-0.994866	0.034042
303	2	18	5	10	1	2	2	2	3	3	3	3	3	3	3	3	3	4	3.25	4	3	3	3.33	4	4	4	4	5	3	4	5	4.25	4	4	4	4	3.35	1.84209	0.792925	1.19794	1.96139	1.8965	1.65735	0.683478
304	1	16	1	10	1	2	2	1	1	1	1	1	1	1	4	4	3	3	3.5	1	2	2	1.67	1	1	2	1.33	3	2	3	2	2.5	2	2	1	1.67	2.24	-0.897075	1.13888	-0.867047	-0.660999	-0.190843	-0.994866	-0.993406
305	1	16	-999	-999	-999	2	2	1	1	1	1	1	1	1	3	2	2	2	2.25	1	1	2	1.33	2	3	2	2.33	5	4	3	5	4.25	4	3	2	3	2.03	-0.897075	-0.590888	-1.29	0.321169	1.8965	0.519061	-0.338121
306	1	17	1	9	1	2	2	2	2	1	1	2	2	1.6	3	2	3	5	3.25	2	2	2	2	4	4	4	4	2	3	2	2	2.25	5	4	1	3.33	2.7	-0.0753269	0.792925	-0.456537	1.96139	-0.489035	0.894697	0.898834
307	1	18	1	7	1	2	2	3	1	1	1	2	1	1.2	3	3	2	3	2.75	3	3	3	3	3	3	3	3	2	2	2	2	2	4	3	3	3.33	2.67	-0.623159	0.101018	0.787433	0.979222	-0.787227	0.894697	1.67407
308	2	16	5	12	2	2	2	1	1	2	2	2	1	1.6	3	3	3	2	2.75	2	1	3	2	1	2	1	1.33	3	4	1	3	2.75	3	2	2	2.33	2.13	-0.0753269	0.101018	-0.456537	-0.660999	0.107349	-0.243594	-0.751187
310	1	16	4	-999	-999	2	2	1	2	2	1	3	2	2	3	3	3	3	3	4	2	3	3	1	2	2	1.67	3	4	3	1	2.75	2	3	3	2.67	2.6	0.472505	0.446972	0.787433	-0.327062	0.107349	0.143425	-0.0484113
311	1	17	1	10	1	2	2	1	2	1	2	1	2	1.6	5	5	3	4	4.25	1	1	1	1	2	2	2	2	4	3	3	3	3.25	2	2	3	2.33	2.24	-0.0753269	2.17674	-1.70051	-0.00294651	0.703734	-0.243594	-1.94348
312	1	16	1	15	3	2	2	1	2	1	3	2	1	1.8	4	2	2	3	2.75	4	4	4	4	3	3	3	3	2	3	2	2	2.25	4	3	2	3	2.88	0.198589	0.101018	2.0314	0.979222	-0.489035	0.519061	1.97654
313	2	16	5	15	3	2	2	1	2	4	2	2	2	2.4	2	2	2	2	2	3	4	4	3.67	3	5	3	3.67	4	3	2	2	2.75	2	3	3	2.67	2.82	1.02034	-0.936841	1.62089	1.63727	0.107349	0.143425	1.84579
314	1	17	1	12	2	2	2	1	1	1	1	1	1	1	1	2	1	4	2	2	1	1	1.33	2	2	2	2	2	3	2	3	2.5	3	4	3	3.33	1.94	-0.897075	-0.936841	-1.29	-0.00294651	-0.190843	0.894697	0.0495423
315	1	16	5	17.5	3	2	2	1	1	1	1	1	1	1	2	3	2	3	2.5	1	2	1	1.33	1	1	1	1	1	2	2	3	2	2	2	4	2.67	1.96	-0.897075	-0.244935	-1.29	-0.985115	-0.787227	0.143425	-0.748247
316	1	16	2	-999	-999	2	1	1	3	5	3	3	4	3.6	3	4	3	4	3.5	2	2	3	2.33	5	4	4	4.33	4	3	3	3	3.25	4	4	3	3.67	3.32	2.66383	1.13888	-0.0460269	2.28551	0.703734	1.28172	-0.270427
317	1	16	1	15	3	2	1	1	1	1	1	1	1	1	1	2	1	2	1.5	5	4	4	4.33	5	2	2	3	3	2	2	3	2.5	4	2	3	3	2.56	-0.897075	-1.62875	2.44191	0.979222	-0.190843	0.519061	3.26487
318	2	17	3	11	2	2	1	1	1	1	1	1	1	1	2	2	3	2	2.25	2	2	1	1.67	1	1	1	1	2	3	3	2	2.5	2	1	2	1.67	1.47	-0.897075	-0.590888	-0.867047	-0.985115	-0.190843	-0.994866	-0.649324
319	1	17	1	9	1	2	1	2	1	1	1	1	1	1	2	3	3	4	3	1	1	1	1	1	1	1	1	1	2	1	1	1.25	3	2	2	2.33	1.81	-0.897075	0.446972	-1.70051	-0.985115	-1.6818	-0.243594	-1.11254
320	2	18	2	13	2	2	1	2	1	2	1	2	1	1.4	2	3	3	3	2.75	2	2	1	1.67	3	3	3	3	3	3	2	2	2.5	3	4	3	3.33	2.32	-0.349243	0.101018	-0.867047	0.979222	-0.190843	0.894697	0.327185
321	2	17	4	13	2	2	1	2	1	1	1	3	1	1.4	4	3	2	2	2.75	2	2	1	1.67	1	1	1	1	2	1	1	3	1.75	2	2	1	1.67	1.87	-0.349243	0.101018	-0.867047	-0.985115	-1.08542	-0.994866	-0.954308
322	2	18	1	11	2	2	1	3	1	2	1	2	2	1.6	2	2	3	2	2.25	2	2	1	1.67	2	5	3	3.33	3	3	2	3	2.75	4	3	3	3.33	2.57	-0.0753269	-0.590888	-0.867047	1.30334	0.107349	0.894697	0.543357
323	1	16	1	12	2	2	1	1	3	3	4	3	1	2.8	2	1	2	2	1.75	4	4	4	4	2	2	1	1.67	2	3	4	4	3.25	4	4	4	4	2.54	1.56817	-1.28279	2.0314	-0.327062	0.703734	1.65735	0.878249
324	1	19	2	17	3	2	1	3	1	2	2	2	1	1.6	2	2	2	3	2.25	1	1	2	1.33	1	1	1	1	1	1	1	1	1	1	1	1	1	1.66	-0.0753269	-0.590888	-1.29	-0.985115	-1.98	-1.75752	-1.08568
325	1	18	3	10.5	2	2	1	2	4	4	2	2	5	3.4	2	5	5	5	4.25	1	2	1	1.33	1	1	1	1	2	3	4	2	2.75	1	3	3	2.33	2.76	2.38992	2.17674	-1.29	-0.985115	0.107349	-0.243594	-3.35409
326	2	19	3	16	3	2	1	3	3	4	4	4	3	3.6	3	3	1	3	2.5	4	3	4	3.67	4	4	4	4	5	4	3	5	4.25	4	4	4	4	3.21	2.66383	-0.244935	1.62089	1.96139	1.8965	1.65735	0.882653
327	1	16	1	9	1	2	1	1	1	2	1	1	1	1.2	2	2	2	2	2	1	2	2	1.67	2	2	1	1.67	2	1	1	2	1.5	2	2	2	2	1.84	-0.623159	-0.936841	-0.867047	-0.327062	-1.38361	-0.61923	0.0149466
328	1	17	1	13	2	2	1	2	2	4	1	4	1	2.4	3	2	2	2	2.25	2	2	3	2.33	2	2	2	2	2	3	2	3	2.5	3	3	1	2.33	2.3	1.02034	-0.590888	-0.0460269	-0.00294651	-0.190843	-0.243594	-0.346826
330	1	18	1	12	2	2	1	2	3	2	3	2	2	2.4	3	2	3	2	2.5	2	3	4	3	2	1	1	1.33	3	2	3	2	2.5	3	2	3	2.67	2.53	1.02034	-0.244935	0.787433	-0.660999	-0.190843	0.143425	-0.242814
331	1	16	1	13	2	2	1	1	1	1	1	3	1	1.4	2	2	3	3	2.5	2	1	2	1.67	2	1	1	1.33	3	4	3	3	3.25	3	5	2	3.33	2.21	-0.349243	-0.244935	-0.867047	-0.660999	0.703734	0.894697	-0.731324
333	1	17	3	16	3	2	1	2	2	1	3	3	1	2	2	2	2	1	1.75	3	3	3	3	2	1	1	1.33	3	3	2	4	3	1	1	2	1.33	1.82	0.472505	-1.28279	0.787433	-0.660999	0.405541	-1.38189	0.00420099
334	2	18	1	11	2	2	1	2	1	1	1	2	1	1.2	2	2	2	3	2.25	3	3	3	3	1	2	1	1.33	2	2	1	1	1.5	2	2	1	1.67	1.91	-0.623159	-0.590888	0.787433	-0.660999	-1.38361	-0.994866	0.743274
335	1	17	1	13	2	2	1	2	1	1	2	1	1	1.2	2	3	2	2	2.25	2	2	2	2	1	1	1	1	2	4	1	1	2	1	1	2	1.33	1.84	-0.623159	-0.590888	-0.456537	-0.985115	-0.787227	-1.38189	-0.450227
336	2	16	3	15	3	2	1	1	2	2	1	3	1	1.8	2	3	2	3	2.5	1	3	2	2	1	2	1	1.33	4	3	3	3	3.25	4	2	2	2.67	2.22	0.198589	-0.244935	-0.456537	-0.660999	0.703734	0.143425	-0.840422
337	2	16	4	11	2	2	1	1	1	2	1	2	2	1.6	3	2	4	3	3	3	2	2	2.33	2	3	1	2	4	2	2	4	3	2	2	2	2	2.32	-0.0753269	0.446972	-0.0460269	-0.00294651	0.405541	-0.61923	-0.307532
338	2	17	1	12	2	2	1	1	1	1	1	1	1	1	2	3	2	5	3	2	2	2	2	1	1	1	1	4	3	2	3	3	2	2	2	2	2	-0.897075	0.446972	-0.456537	-0.985115	0.405541	-0.61923	-0.765868
339	2	17	5	8	1	2	1	1	1	2	1	2	1	1.4	1	2	2	2	1.75	2	1	2	1.67	1	1	1	1	4	2	2	4	3	2	1	1	1.33	2.03	-0.349243	-1.28279	-0.867047	-0.985115	0.405541	-1.38189	-0.879789
341	2	18	3	7	1	2	1	2	4	4	5	5	4	4.4	4	3	1	3	2.75	5	5	3	4.33	5	5	5	5	5	5	5	5	5	4	4	4	4	3.87	3.7595	0.101018	2.44191	2.94356	2.79108	1.65735	1.19008
342	2	18	2	7	1	2	1	3	1	4	1	4	2	2.4	3	3	3	4	3.25	3	3	3	3	4	4	3	3.67	3	4	2	2	2.75	3	3	4	3.33	2.9	1.02034	0.792925	0.787433	1.63727	0.107349	0.894697	0.867497
343	2	16	3	8	1	2	1	1	1	1	1	1	1	1	3	5	2	2	3	1	1	1	1	2	1	1	1.33	1	3	2	1	1.75	2	2	2	2	2.01	-0.897075	0.446972	-1.70051	-0.660999	-1.08542	-0.61923	-1.09294
344	1	18	1	11.5	2	2	1	3	4	3	3	4	4	3.6	2	3	3	3	2.75	4	3	4	3.67	5	4	4	4.33	3	4	4	4	3.75	3	3	4	3.33	3.36	2.66383	0.101018	1.62089	2.28551	1.30012	0.894697	0.976758
345	1	18	1	15	3	2	1	2	4	4	3	3	3	3.4	3	3	2	3	2.75	2	1	1	1.33	4	3	4	3.67	3	2	3	2	2.5	3	3	3	3	2.53	2.38992	0.101018	-1.29	1.63727	-0.190843	0.519061	-0.957061
346	1	17	1	9	1	2	1	2	1	1	1	1	1	1	2	3	2	3	2.5	1	1	1	1	1	1	1	1	1	1	1	1	1	3	3	3	3	2.13	-0.897075	-0.244935	-1.70051	-0.985115	-1.98	0.519061	-0.724197
347	2	18	1	13	2	2	1	2	2	2	2	5	2	2.6	5	3	4	4	4	2	3	3	2.67	3	4	2	3	5	4	4	4	4.25	3	2	5	3.33	2.85	1.29425	1.83078	0.376923	0.979222	1.8965	0.894697	-0.616734
348	1	17	1	12	2	2	1	1	1	1	1	1	1	1	3	3	2	3	2.75	1	2	1	1.33	2	1	1	1.33	2	2	1	1	1.5	3	3	1	2.33	1.79	-0.897075	0.101018	-1.29	-0.660999	-1.38361	-0.243594	-0.598567
349	2	17	1	15.5	3	2	1	1	1	1	1	1	1	1	1	1	2	2	1.5	3	3	4	3.33	2	4	1	2.33	2	2	2	2	2	3	4	3	3.33	2.46	-0.897075	-1.62875	1.19794	0.321169	-0.787227	0.894697	2.2229
350	1	18	3	15	3	2	1	2	2	2	2	2	1	1.8	3	3	3	3	3	1	2	3	2	2	1	1	1.33	4	3	2	4	3.25	1	1	3	1.67	2.26	0.198589	0.446972	-0.456537	-0.660999	0.703734	-0.994866	-1.22445
351	1	18	1	9	1	2	1	3	2	4	2	5	3	3.2	4	4	4	4	4	2	2	2	2	2	1	1	1.33	4	4	3	4	3.75	3	3	3	3	2.76	2.116	1.83078	-0.456537	-0.660999	1.30012	0.519061	-2.49313
352	2	17	4	15	3	2	1	2	1	1	1	2	1	1.2	4	4	3	3	3.5	3	2	3	2.67	1	2	2	1.67	3	3	3	3	3	3	3	3	3	2.34	-0.623159	1.13888	0.376923	-0.327062	0.405541	0.519061	-0.00135854
353	2	18	1	7	1	2	1	3	1	2	3	3	2	2.2	3	3	1	1	2	3	3	3	3	1	1	1	1	3	2	1	2	2	2	2	2	2	2.08	0.746421	-0.936841	0.787433	-0.985115	-0.787227	-0.61923	-0.0806914
354	2	18	4	10	1	2	1	3	1	1	1	1	1	1	3	3	3	3	3	3	3	2	2.67	4	2	1	2.33	3	2	2	2	2.25	2	1	1	1.33	2.22	-0.897075	0.446972	0.376923	0.321169	-0.489035	-1.38189	0.637142
355	2	17	1	7	1	2	1	1	2	3	1	1	1	1.6	2	2	2	2	2	3	3	2	2.67	2	2	1	1.67	4	3	2	3	3	2	3	3	2.67	2.39	-0.0753269	-0.936841	0.376923	-0.327062	0.405541	0.143425	0.320882
356	2	17	1	11	2	2	1	2	3	3	2	2	3	2.6	3	3	3	3	3	2	3	3	2.67	4	4	4	4	4	4	3	4	3.75	3	3	3	3	3	1.29425	0.446972	0.376923	1.96139	1.30012	0.519061	0.469516
357	1	17	1	12	2	2	1	2	2	3	2	4	1	2.4	3	3	2	2	2.5	3	2	2	2.33	4	4	4	4	3	3	2	3	2.75	3	4	3	3.33	2.97	1.02034	-0.244935	-0.0460269	1.96139	0.107349	0.894697	0.835491
358	2	19	5	14	2	2	1	3	1	1	2	1	1	1.2	2	2	3	4	2.75	3	2	1	2	2	1	1	1.33	4	4	3	2	3.25	4	4	2	3.33	2.19	-0.623159	0.101018	-0.456537	-0.660999	0.703734	0.894697	-0.43352
359	2	16	3	10	1	2	1	1	1	1	1	1	1	1	5	5	4	4	4.5	2	1	1	1.33	1	1	2	1.33	3	3	2	2	2.5	2	2	2	2	2.03	-0.897075	2.52269	-1.29	-0.660999	-0.190843	-0.61923	-1.64838
360	1	17	1	7	1	2	1	1	2	2	2	2	2	2	3	2	3	4	3	3	2	3	2.67	2	3	2	2.33	3	2	2	1	2	3	3	3	3	2.38	0.472505	0.446972	0.376923	0.321169	-0.787227	0.519061	0.305678
361	1	17	1	10	1	2	1	2	1	1	1	1	1	1	2	2	2	2	2	1	1	1	1	1	1	1	1	2	1	1	1	1.25	1	1	1	1	1.46	-0.897075	-0.936841	-1.70051	-0.985115	-1.6818	-1.75752	-0.90529
362	1	18	3	18	3	2	1	2	1	1	1	1	1	1	2	2	3	2	2.25	1	1	1	1	2	3	1	2	3	3	2	3	2.75	1	1	2	1.33	1.43	-0.897075	-0.590888	-1.70051	-0.00294651	0.107349	-1.38189	-0.726072
363	2	17	1	17	3	2	1	2	1	1	1	1	1	1	1	1	1	2	1.25	1	2	2	1.67	1	1	1	1	1	1	1	1	1	1	1	1	1	1.53	-0.897075	-1.9747	-0.867047	-0.985115	-1.98	-1.75752	0.0284301
364	1	17	1	9	1	2	1	1	1	1	1	1	1	1	2	2	3	3	2.5	1	4	1	2	2	2	2	2	4	3	2	4	3.25	3	3	3	3	2.17	-0.897075	-0.244935	-0.456537	-0.00294651	0.703734	0.519061	0.149073
365	1	19	1	8	1	2	1	3	2	2	1	2	2	1.8	3	2	1	1	1.75	1	1	4	2	2	2	1	1.67	3	2	2	3	2.5	3	2	3	2.67	2.15	0.198589	-1.28279	-0.456537	-0.327062	-0.190843	0.143425	-0.136445
366	1	19	1	5	1	2	1	3	1	3	2	1	1	1.6	3	3	2	3	2.75	3	1	2	2	4	1	2	2.33	4	2	2	4	3	2	2	1	1.67	2.23	-0.0753269	0.101018	-0.456537	0.321169	0.405541	-0.994866	-0.331426
367	2	16	4	15	3	1	2	1	1	3	1	2	1	1.6	2	1	3	2	2	2	3	3	2.67	1	2	1	1.33	4	2	2	4	3	3	3	2	2.67	2.13	-0.0753269	-0.936841	0.376923	-0.660999	0.405541	0.143425	0.120009
368	1	17	1	8	1	1	2	2	2	2	1	2	1	1.6	2	2	3	2	2.25	1	2	2	1.67	2	2	1	1.67	3	3	2	2	2.5	3	2	1	2	1.86	-0.0753269	-0.590888	-0.867047	-0.327062	-0.190843	-0.61923	-0.601471
369	1	18	1	7	1	1	2	3	1	1	2	2	1	1.4	2	2	3	3	2.5	3	3	4	3.33	2	1	2	1.67	2	3	2	1	2	3	4	3	3.33	2.66	-0.349243	-0.244935	1.19794	-0.327062	-0.787227	0.894697	1.13269
370	2	16	3	12	2	1	2	1	3	3	4	4	2	3.2	4	3	3	3	3.25	3	3	4	3.33	4	4	4	4	4	4	4	3	3.75	4	4	4	4	3.51	2.116	0.792925	1.19794	1.96139	1.30012	1.65735	0.668742
371	2	17	2	18	3	1	2	2	2	2	1	4	1	2	2	2	2	3	2.25	4	2	3	3	2	1	1	1.33	4	3	2	4	3.25	3	2	2	2.33	2.28	0.472505	-0.590888	0.787433	-0.660999	0.703734	-0.243594	-0.1029
372	2	19	2	10	1	1	2	3	2	2	4	4	1	2.6	3	3	2	3	2.75	4	4	2	3.33	2	4	2	2.67	3	3	2	3	2.75	2	2	2	2	2.68	1.29425	0.101018	1.19794	0.655106	0.107349	-0.61923	0.404899
374	1	18	4	16	3	1	2	3	1	1	1	1	1	1	1	2	2	2	1.75	2	1	1	1.33	3	3	3	3	3	2	1	3	2.25	2	3	2	2.33	2.07	-0.897075	-1.28279	-1.29	0.979222	-0.489035	-0.243594	0.639637
376	1	17	1	10	1	1	2	2	1	1	1	1	1	1	2	2	2	3	2.25	3	3	1	2.33	1	1	1	1	3	4	2	3	3	2	2	1	1.67	1.83	-0.897075	-0.590888	-0.0460269	-0.985115	0.405541	-0.994866	-0.226923
377	1	17	3	20	3	1	2	2	4	1	2	5	3	3	4	5	4	5	4.5	1	1	2	1.33	4	4	1	3	3	4	3	1	2.75	2	1	2	1.67	2.67	1.84209	2.52269	-1.29	0.979222	0.107349	-0.994866	-2.1224
378	2	16	3	11	2	1	2	1	1	1	1	1	1	1	1	1	1	1	1	3	1	1	1.67	2	1	2	1.67	2	3	2	3	2.5	2	2	1	1.67	1.67	-0.897075	-2.32065	-0.867047	-0.327062	-0.190843	-0.994866	0.285561
379	1	17	1	8	1	1	2	2	2	2	1	2	1	1.6	3	3	3	3	3	1	1	1	1	1	1	1	1	4	3	2	3	3	2	1	2	1.67	1.75	-0.0753269	0.446972	-1.70051	-0.985115	0.405541	-0.994866	-2.0465
380	1	17	1	5	1	1	2	2	1	1	1	1	1	1	3	3	3	3	3	1	1	1	1	1	1	1	1	3	2	1	3	2.25	2	1	1	1.33	1.76	-0.897075	0.446972	-1.70051	-0.985115	-0.489035	-1.38189	-1.52052
381	2	17	5	10	1	1	1	2	1	1	1	1	1	1	2	2	2	3	2.25	2	1	1	1.33	1	1	1	1	3	4	2	4	3.25	3	3	2	2.67	2.13	-0.897075	-0.590888	-1.29	-0.985115	0.703734	0.143425	-0.939897
382	2	18	1	8	1	1	2	2	3	2	2	4	2	2.6	4	4	1	3	3	2	4	3	3	5	5	4	4.67	5	5	4	4	4.5	3	4	5	4	3.29	1.29425	0.446972	0.787433	2.61944	2.19469	1.65735	1.12518
383	2	18	2	14	2	1	2	2	1	2	3	3	1	2	2	2	3	4	2.75	2	1	2	1.67	1	1	1	1	3	3	2	2	2.5	5	5	3	4.33	2.29	0.472505	0.101018	-0.867047	-0.985115	-0.190843	2.03299	-1.08957
384	1	16	1	12	2	1	2	1	1	1	2	2	1	1.4	3	3	2	3	2.75	3	2	1	2	1	1	1	1	2	2	2	2	2	3	1	2	2	1.82	-0.349243	0.101018	-0.456537	-0.985115	-0.787227	-0.61923	-0.687532
385	2	17	4	11.5	2	1	1	2	2	2	1	2	1	1.6	3	3	3	3	3	3	2	2	2.33	2	2	1	1.67	2	1	2	2	1.75	2	1	2	1.67	2	-0.0753269	0.446972	-0.0460269	-0.327062	-1.08542	-0.994866	-0.258614
386	1	17	2	25	3	1	1	2	1	1	1	1	1	1	4	4	4	4	4	2	2	2	2	2	1	1	1.33	3	1	1	2	1.75	2	2	1	1.67	2.08	-0.897075	1.83078	-0.456537	-0.660999	-1.08542	-0.994866	-0.758257
387	1	17	1	11	2	1	2	2	1	1	1	2	2	1.4	3	3	3	4	3.25	3	3	1	2.33	1	1	1	1	3	2	2	3	2.5	2	2	3	2.33	2.05	-0.349243	0.792925	-0.0460269	-0.985115	-0.190843	-0.243594	-0.696266
388	1	18	3	17.5	3	1	2	3	1	1	1	1	1	1	2	2	2	2	2	2	2	1	1.67	1	2	2	1.67	2	2	2	2	2	2	2	2	2	1.89	-0.897075	-0.936841	-0.867047	-0.327062	-0.787227	-0.61923	0.0296829
389	1	16	3	18	3	1	2	1	2	2	1	3	2	2	3	3	3	5	3.5	1	1	1	1	1	1	1	1	3	3	3	3	3	2	2	2	2	1.75	0.472505	1.13888	-1.70051	-0.985115	0.405541	-0.61923	-2.47558
390	1	16	3	20	3	1	2	1	1	1	1	1	1	1	2	2	1	3	2	4	3	1	2.67	1	1	1	1	1	1	1	1	1	1	1	1	1	1.53	-0.897075	-0.936841	0.376923	-0.985115	-1.98	-1.75752	0.526495
391	2	17	3	28	3	1	2	2	1	1	1	2	1	1.2	2	2	3	3	2.5	4	3	3	3.33	2	2	1	1.67	2	2	1	1	1.5	2	2	2	2	2.12	-0.623159	-0.244935	1.19794	-0.327062	-1.38361	-0.61923	1.16301
392	1	18	1	9	1	1	2	3	2	2	1	3	1	1.8	3	2	3	3	2.75	2	2	1	1.67	2	2	1	1.67	3	2	1	2	2	2	2	2	2	2.06	0.198589	0.101018	-0.867047	-0.327062	-0.787227	-0.61923	-0.831826
393	1	16	3	21	3	1	2	1	1	1	1	1	2	1.2	3	2	2	3	2.5	3	4	1	2.67	5	5	4	4.67	4	3	1	2	2.5	2	1	4	2.33	2.73	-0.623159	-0.244935	0.376923	2.61944	-0.190843	-0.243594	2.20924
394	1	18	1	14	2	1	2	3	1	3	1	3	1	1.8	3	3	2	3	2.75	4	4	3	3.67	1	1	1	1	3	3	3	3	3	3	3	3	3	2.33	0.198589	0.101018	1.62089	-0.985115	0.405541	0.519061	0.344163
396	1	17	3	16	3	1	2	1	1	1	3	1	1	1.4	2	2	3	4	2.75	4	4	1	3	1	1	1	1	2	2	1	2	1.75	2	2	3	2.33	2.16	-0.349243	0.101018	0.787433	-0.985115	-1.08542	-0.243594	0.249428
398	2	17	1	8	1	1	1	2	1	2	1	2	1	1.4	3	2	2	2	2.25	3	2	1	2	3	1	2	2	3	3	2	2	2.5	4	3	3	3.33	2.25	-0.349243	-0.590888	-0.456537	-0.00294651	-0.190843	0.894697	0.223093
399	1	18	2	9	1	1	1	2	1	1	2	1	1	1.2	4	3	2	3	3	3	2	1	2	1	1	1	1	3	2	2	3	2.5	2	2	2	2	2.08	-0.623159	0.446972	-0.456537	-0.985115	-0.190843	-0.61923	-0.780605
400	2	18	5	14	2	1	1	3	1	1	1	2	1	1.2	3	3	3	3	3	2	2	2	2	3	3	2	2.67	3	4	3	3	3.25	3	3	2	2.67	2.34	-0.623159	0.446972	-0.456537	0.655106	0.703734	0.143425	0.139197
401	1	19	3	21	3	1	1	3	1	1	1	1	1	1	2	3	3	3	2.75	3	2	1	2	1	1	1	1	3	2	2	3	2.5	1	1	1	1	1.71	-0.897075	0.101018	-0.456537	-0.985115	-0.190843	-1.75752	-0.706685
402	2	18	3	22	3	1	2	2	2	2	2	2	2	2	3	4	4	3	3.5	2	1	1	1.33	2	4	3	3	4	2	2	2	2.5	2	2	2	2	2.56	0.472505	1.13888	-1.29	0.979222	-0.190843	-0.61923	-0.903097
403	2	16	3	17	3	1	2	1	2	2	2	4	2	2.4	3	3	3	4	3.25	3	2	2	2.33	2	1	1	1.33	4	4	2	4	3.5	3	4	3	3.33	2.57	1.02034	0.792925	-0.0460269	-0.660999	1.00193	0.894697	-1.24506
404	2	17	3	10	1	1	2	2	1	1	1	1	1	1	4	4	4	4	4	3	2	1	2	4	4	3	3.67	3	2	3	3	2.75	3	2	2	2.33	2.5	-0.897075	1.83078	-0.456537	1.63727	0.107349	-0.243594	0.495808
405	2	18	3	13	2	1	2	2	1	1	1	2	1	1.2	4	3	2	2	2.75	2	2	1	1.67	1	2	1	1.33	3	2	1	2	2	3	1	1	1.67	1.81	-0.623159	0.101018	-0.867047	-0.660999	-0.787227	-0.994866	-0.684714
406	2	18	3	16	3	1	1	3	1	1	2	1	1	1.2	3	3	2	2	2.5	3	3	3	3	1	1	1	1	2	3	2	2	2.25	2	1	2	1.67	2.06	-0.623159	-0.244935	0.787433	-0.985115	-0.489035	-0.994866	0.260823
407	2	16	3	14.5	2	1	2	1	1	2	2	2	1	1.6	2	3	2	3	2.5	3	2	3	2.67	1	1	1	1	3	4	2	3	3	2	2	3	2.33	2.35	-0.0753269	-0.244935	0.376923	-0.985115	0.405541	-0.243594	-0.347835
408	2	17	3	12	2	1	2	2	2	3	3	4	3	3	3	3	3	3	3	2	3	3	2.67	2	3	1	2	4	4	4	4	4	3	3	3	3	2.9	1.84209	0.446972	0.376923	-0.00294651	1.59831	0.519061	-1.04102
409	1	18	2	12	2	1	1	2	2	3	1	2	1	1.8	4	4	2	2	3	2	1	2	1.67	2	2	2	2	5	4	3	3	3.75	2	2	2	2	2.41	0.198589	0.446972	-0.867047	-0.00294651	1.30012	-0.61923	-1.16391
410	1	19	2	7	1	1	1	3	3	3	4	4	4	3.6	2	2	2	2	2	3	3	2	2.67	2	2	2	2	5	3	3	5	4	3	4	4	3.67	2.7	2.66383	-0.936841	0.376923	-0.00294651	1.59831	1.28172	-0.900512
411	1	18	2	9	1	1	1	3	1	1	1	1	1	1	1	1	2	3	1.75	3	3	3	3	2	2	2	2	2	3	2	2	2.25	3	3	1	2.33	2.06	-0.897075	-1.28279	0.787433	-0.00294651	-0.489035	-0.243594	1.42073
412	1	17	3	15	3	1	1	1	1	1	1	1	1	1	2	2	2	2	2	4	3	2	3	1	1	1	1	3	2	1	3	2.25	2	2	2	2	2.17	-0.897075	-0.936841	0.787433	-0.985115	-0.489035	-0.61923	0.666538
413	2	16	3	18	3	1	1	1	2	3	1	2	3	2.2	5	5	5	5	5	1	1	1	1	4	4	2	3.33	5	4	3	4	4	4	4	4	4	3.3	0.746421	3.2146	-1.70051	1.30334	1.59831	1.65735	-1.78313
414	2	16	4	27	3	1	1	1	4	4	5	4	3	4	2	3	2	2	2.25	3	5	5	4.33	1	2	2	1.67	5	4	3	5	4.25	4	4	2	3.33	3.01	3.21167	-0.590888	2.44191	-0.327062	1.8965	0.894697	-0.2258
415	2	17	1	17	3	1	1	2	1	1	1	1	1	1	3	2	2	2	2.25	3	4	3	3.33	1	3	1	1.67	3	2	2	3	2.5	3	3	2	2.67	2.28	-0.897075	-0.590888	1.19794	-0.327062	-0.190843	0.143425	1.2786
416	2	17	3	20	3	1	1	1	2	4	1	4	3	2.8	2	2	2	2	2	3	2	1	2	4	4	4	4	4	2	1	4	2.75	3	3	2	2.67	2.66	1.56817	-0.936841	-0.456537	1.96139	0.107349	0.143425	0.399826
417	1	16	3	17.5	3	1	1	1	1	1	1	1	1	1	2	2	2	2	2	2	2	1	1.67	1	1	1	1	3	2	1	4	2.5	2	2	2	2	1.78	-0.897075	-0.936841	-0.867047	-0.985115	-0.190843	-0.61923	-0.485939
418	1	18	2	12	2	1	1	2	1	1	1	2	1	1.2	3	2	1	3	2.25	3	2	2	2.33	1	1	1	1	4	3	2	3	3	3	4	4	3.67	2.28	-0.623159	-0.590888	-0.0460269	-0.985115	0.405541	1.28172	-0.0246228
419	2	16	1	7	1	1	1	1	1	2	1	1	1	1.2	3	3	3	3	3	3	2	2	2.33	1	1	1	1	4	3	2	4	3.25	1	1	2	1.33	1.77	-0.623159	0.446972	-0.0460269	-0.985115	0.703734	-1.38189	-0.802023
420	1	18	2	10	1	1	1	3	2	1	2	1	1	1.4	4	4	2	2	3	3	4	2	3	3	4	1	2.67	2	2	1	2	1.75	4	4	4	4	2.76	-0.349243	0.446972	0.787433	0.655106	-1.08542	1.65735	1.40951
421	1	17	1	11	2	1	1	1	1	1	1	1	1	1	3	4	2	2	2.75	2	2	2	2	2	1	2	1.67	3	3	2	2	2.5	3	1	2	2	2.28	-0.897075	0.101018	-0.456537	-0.327062	-0.190843	-0.61923	-0.142437
422	2	18	3	20	3	1	1	3	4	2	3	4	2	3	4	3	3	4	3.5	4	2	1	2.33	3	3	5	3.67	5	4	3	5	4.25	3	4	4	3.67	3.03	1.84209	1.13888	-0.0460269	1.63727	1.8965	1.28172	-0.496365
423	2	17	1	15	3	1	1	2	1	1	1	1	1	1	4	3	2	2	2.75	4	4	4	4	1	1	1	1	3	1	1	3	2	3	1	4	2.67	2.36	-0.897075	0.101018	2.0314	-0.985115	-0.787227	0.143425	1.33733
424	1	17	4	9	1	1	1	2	2	2	3	2	2	2.2	2	3	1	2	2	3	3	2	2.67	2	2	2	2	3	3	2	3	2.75	3	3	3	3	2.6	0.746421	-0.936841	0.376923	-0.00294651	0.107349	0.519061	0.227754
425	2	17	2	12	2	1	1	2	2	4	2	4	1	2.6	5	5	5	5	5	5	4	5	4.67	3	4	1	2.67	5	3	2	5	3.75	4	1	5	3.33	3.38	1.29425	3.2146	2.86486	0.655106	1.30012	0.894697	0.519833
426	1	17	1	10	1	1	1	2	3	1	3	2	2	2.2	5	4	2	3	3.5	4	4	3	3.67	1	3	2	2	4	2	1	1	2	5	5	4	4.67	3.13	0.746421	1.13888	1.62089	-0.00294651	-0.787227	2.42001	0.863311
427	1	18	3	20	3	1	1	3	1	2	1	4	2	2	3	4	4	2	3.25	2	2	2	2	4	4	3	3.67	2	3	3	3	2.75	4	4	3	3.67	2.93	0.472505	0.792925	-0.456537	1.63727	0.107349	1.28172	0.372304
428	2	17	3	20	3	1	1	1	1	2	1	2	1	1.4	3	3	3	3	3	3	3	3	3	4	4	4	4	3	4	2	3	3	4	3	3	3.33	2.96	-0.349243	0.446972	0.787433	1.96139	0.405541	0.894697	1.78298
429	2	18	1	15	3	1	1	3	2	3	4	4	1	2.8	2	2	2	2	2	4	4	4	4	4	4	4	4	4	3	2	3	3	4	4	4	4	3.51	1.56817	-0.936841	2.0314	1.96139	0.405541	1.65735	2.2069
430	2	18	5	20	3	1	1	3	4	5	2	4	4	3.8	4	4	2	2	3	3	1	4	2.67	4	4	2	3.33	4	4	5	4	4.25	4	4	4	4	3.3	2.93775	0.446972	0.376923	1.30334	1.8965	1.65735	-0.684817
431	2	16	1	-999	-999	1	1	1	1	2	2	2	1	1.6	2	2	3	4	2.75	2	2	1	1.67	4	3	3	3.33	4	2	3	3	3	3	3	3	3	2.39	-0.0753269	0.101018	-0.867047	1.30334	0.405541	0.519061	0.212271
432	2	19	2	10	1	1	1	3	1	2	1	2	1	1.4	3	3	3	4	3.25	2	1	1	1.33	1	2	1	1.33	3	1	1	3	2	3	4	3	3.33	2.4	-0.349243	0.792925	-1.29	-0.660999	-0.787227	0.894697	-1.0346
433	1	19	2	10	1	1	1	3	1	3	2	2	1	1.8	2	2	3	3	2.5	4	4	4	4	1	2	1	1.33	5	3	3	4	3.75	4	4	4	4	2.73	0.198589	-0.244935	2.0314	-0.660999	1.30012	1.65735	0.906765
434	1	17	3	20	3	1	1	2	3	3	2	2	3	2.6	3	3	4	4	3.5	3	3	3	3	2	3	3	2.67	3	3	2	3	2.75	4	4	3	3.67	3.07	1.29425	1.13888	0.787433	0.655106	0.107349	1.28172	0.0916233
435	2	18	2	12	2	1	1	2	1	1	1	2	1	1.2	3	2	3	3	2.75	2	2	1	1.67	2	2	1	1.67	3	3	3	3	3	2	2	2	2	1.84	-0.623159	0.101018	-0.867047	-0.327062	0.405541	-0.61923	-0.667833
436	1	16	2	11	2	1	1	1	1	2	1	2	1	1.4	3	4	3	4	3.5	4	2	2	2.67	1	1	1	1	2	2	1	2	1.75	3	3	3	3	2.26	-0.349243	1.13888	0.376923	-0.985115	-1.08542	0.519061	-0.232258
437	1	18	2	16.5	3	1	1	2	1	1	1	1	1	1	2	2	2	4	2.5	2	2	2	2	2	1	1	1.33	2	1	2	3	2	2	2	1	1.67	1.71	-0.897075	-0.244935	-0.456537	-0.660999	-0.787227	-0.994866	-0.171292
438	1	16	4	15	3	1	1	1	1	1	2	1	1	1.2	3	2	2	3	2.5	5	3	2	3.33	2	1	2	1.67	3	1	1	2	1.75	1	2	2	1.67	1.98	-0.623159	-0.244935	1.19794	-0.327062	-1.08542	-0.994866	1.04754
439	2	17	1	12	2	1	1	1	1	1	1	1	1	1	3	3	2	2	2.5	2	1	1	1.33	1	1	1	1	2	1	1	2	1.5	3	2	1	2	1.56	-0.897075	-0.244935	-1.29	-0.985115	-1.38361	-0.61923	-0.741298
440	1	16	3	17.5	3	1	1	1	1	1	1	1	1	1	3	2	1	1	1.75	2	2	1	1.67	1	1	1	1	2	1	1	2	1.5	1	1	1	1	1.57	-0.897075	-1.28279	-0.867047	-0.985115	-1.38361	-1.75752	-0.306973
441	2	19	1	15	3	1	1	3	1	1	1	1	2	1.2	3	3	2	3	2.75	2	1	1	1.33	2	1	2	1.67	3	3	3	3	3	3	2	1	2	1.74	-0.623159	0.101018	-1.29	-0.327062	0.405541	-0.61923	-0.947141
442	2	17	4	13	2	1	1	1	1	2	2	3	1	1.8	5	4	3	5	4.25	4	3	3	3.33	4	3	4	3.67	2	1	1	2	1.5	3	2	2	2.33	3.15	0.198589	2.17674	1.19794	1.63727	-1.38361	-0.243594	1.24196
444	2	18	2	16	3	1	1	2	2	2	4	3	1	2.4	1	1	2	2	1.5	3	2	2	2.33	1	1	1	1	4	3	3	4	3.5	3	2	3	2.67	2.03	1.02034	-1.62875	-0.0460269	-0.985115	1.00193	0.143425	-0.79651
445	2	18	1	15	3	1	1	2	1	2	1	1	1	1.2	2	3	2	2	2.25	3	2	1	2	2	2	1	1.67	2	2	2	3	2.25	2	1	2	1.67	2.01	-0.623159	-0.590888	-0.456537	-0.327062	-0.489035	-0.994866	-0.0570213
446	1	19	2	10	1	1	1	3	1	2	2	2	1	1.6	2	2	3	3	2.5	4	4	4	4	1	1	1	1	4	3	3	3	3.25	4	4	4	4	2.68	-0.0753269	-0.244935	2.0314	-0.985115	0.703734	1.65735	0.966104
447	1	19	2	10	1	1	1	3	1	1	1	2	1	1.2	3	3	2	3	2.75	2	3	1	2	4	3	3	3.33	3	3	3	3	3	3	3	3	3	2.46	-0.623159	0.101018	-0.456537	1.30334	0.405541	0.519061	0.752404
448	2	16	5	17.5	3	1	1	1	1	2	2	4	1	2	2	1	2	2	1.75	4	5	2	3.67	1	2	1	1.33	4	2	1	3	2.5	4	3	5	4	2.63	0.472505	-1.28279	1.62089	-0.660999	-0.190843	1.65735	1.12404
449	2	18	3	23	3	1	1	2	1	2	1	2	2	1.6	4	4	4	5	4.25	2	2	1	1.67	2	1	1	1.33	5	1	2	4	3	3	5	4	4	2.56	-0.0753269	2.17674	-0.867047	-0.660999	0.405541	1.65735	-1.44778
450	1	16	2	11	2	1	1	1	1	2	2	1	1	1.4	2	2	2	2	2	3	2	2	2.33	3	1	1	1.67	2	3	2	3	2.5	3	2	2	2.33	1.83	-0.349243	-0.936841	-0.0460269	-0.327062	-0.190843	-0.243594	0.238619
451	1	18	1	12	2	1	1	3	4	2	1	4	4	3	5	5	4	4	4.5	1	3	2	2	3	3	2	2.67	1	1	1	2	1.25	3	3	2	2.67	3.18	1.84209	2.52269	-0.456537	0.655106	-1.6818	0.143425	-1.23921
452	2	19	3	13	2	1	1	3	1	1	1	2	1	1.2	2	2	3	4	2.75	4	4	4	4	2	1	1	1.33	5	4	4	4	4.25	4	4	4	4	2.67	-0.623159	0.101018	2.0314	-0.660999	1.8965	1.65735	1.08273
453	1	17	1	11	2	1	1	2	1	1	2	1	1	1.2	2	2	2	2	2	2	2	2	2	1	1	1	1	4	2	2	3	2.75	3	4	3	3.33	2.01	-0.623159	-0.936841	-0.456537	-0.985115	0.107349	0.894697	-0.185274
454	1	16	4	17	3	1	1	1	1	1	1	1	1	1	2	2	2	3	2.25	3	2	2	2.33	1	1	1	1	3	2	2	3	2.5	2	2	2	2	1.72	-0.897075	-0.590888	-0.0460269	-0.985115	-0.190843	-0.61923	-0.0515637
455	2	18	4	14	2	1	1	3	1	2	1	1	1	1.2	3	3	1	1	2	1	1	1	1	2	1	1	1.33	2	2	1	2	1.75	1	1	1	1	1.34	-0.623159	-0.936841	-1.70051	-0.660999	-1.08542	-1.75752	-0.964629
456	2	17	2	20	3	1	1	2	1	2	1	1	1	1.2	3	2	4	3	3	4	3	2	3	1	1	1	1	2	1	1	2	1.5	2	1	2	1.67	1.94	-0.623159	0.446972	0.787433	-0.985115	-1.38361	-0.994866	0.22488
457	2	18	2	10	1	1	1	2	1	1	1	1	1	1	2	2	5	3	3	2	2	2	2	3	2	2	2.33	2	3	1	1	1.75	3	1	1	1.67	2.08	-0.897075	0.446972	-0.456537	0.321169	-1.08542	-0.994866	0.263785
458	1	16	1	7	1	1	1	1	1	1	2	1	1	1.2	2	2	1	2	1.75	3	3	3	3	2	2	2	2	2	3	2	3	2.5	2	2	3	2.33	2.34	-0.623159	-1.28279	0.787433	-0.00294651	-0.190843	-0.243594	1.22631
459	2	19	4	15	3	1	1	3	4	4	2	3	4	3.4	5	5	3	4	4.25	2	2	2	2	4	4	4	4	4	4	3	4	3.75	4	4	4	4	3.36	2.38992	2.17674	-0.456537	1.96139	1.30012	1.65735	-0.989602
460	2	19	1	6.5	1	1	1	3	1	2	2	1	1	1.4	1	1	3	3	2	2	1	1	1.33	2	2	2	2	3	2	2	3	2.5	3	2	2	2.33	2.05	-0.349243	-0.936841	-1.29	-0.00294651	-0.190843	-0.243594	-0.387908
461	2	17	2	14	2	1	1	1	1	2	3	2	1	1.8	3	3	2	3	2.75	3	2	2	2.33	2	1	3	2	4	3	2	4	3.25	3	4	2	3	2.61	0.198589	0.101018	-0.0460269	-0.00294651	0.703734	0.519061	-0.225725
462	2	18	2	11	2	1	1	2	3	2	3	3	3	2.8	5	4	3	3	3.75	2	3	1	2	2	2	2	2	4	5	4	2	3.75	2	3	3	2.67	2.66	1.56817	1.48483	-0.456537	-0.00294651	1.30012	0.143425	-1.77602
463	1	17	5	18	3	1	1	2	2	1	3	1	2	1.8	3	3	3	2	2.75	2	1	1	1.33	1	1	1	1	2	4	2	3	2.75	2	2	2	2	1.86	0.198589	0.101018	-1.29	-0.985115	0.107349	-0.61923	-1.68665
464	1	17	1	11	2	1	1	1	1	2	1	1	1	1.2	4	5	2	3	3.5	3	2	3	2.67	2	1	1	1.33	2	3	3	1	2.25	3	2	3	2.67	2.35	-0.623159	1.13888	0.376923	-0.660999	-0.489035	0.143425	-0.0781315
465	1	19	1	5	1	1	1	3	2	2	3	4	2	2.6	3	3	3	3	3	3	3	2	2.67	2	4	2	2.67	4	3	2	2	2.75	4	5	4	4.33	2.96	1.29425	0.446972	0.376923	0.655106	0.107349	2.03299	0.1473
466	1	16	2	11	2	1	1	1	1	2	2	1	1	1.4	4	3	4	4	3.75	4	3	2	3	1	1	1	1	3	3	2	2	2.5	3	3	4	3.33	2.5	-0.349243	1.48483	0.787433	-0.985115	-0.190843	0.894697	-0.193075
467	2	19	4	16	3	1	1	3	1	1	1	2	1	1.2	2	2	1	2	1.75	2	3	2	2.33	4	4	3	3.67	4	2	1	3	2.5	1	1	3	1.67	2.06	-0.623159	-1.28279	-0.0460269	1.63727	-0.190843	-0.994866	1.55141
468	2	17	2	8	1	1	1	1	1	2	1	2	1	1.4	2	2	2	3	2.25	2	2	1	1.67	1	1	1	1	2	2	1	2	1.75	2	2	2	2	2.01	-0.349243	-0.590888	-0.867047	-0.985115	-1.08542	-0.61923	-0.683114
469	2	16	2	20	3	1	1	1	2	3	1	4	2	2.4	3	2	3	2	2.5	3	3	3	3	4	4	4	4	5	4	2	4	3.75	2	2	2	2	3.07	1.02034	-0.244935	0.787433	1.96139	1.30012	-0.61923	0.922338
470	2	17	2	13	2	1	1	1	4	2	2	4	2	2.8	5	4	1	2	3	3	4	3	3.33	4	4	3	3.67	5	4	4	5	4.5	3	4	4	3.67	3.24	1.56817	0.446972	1.19794	1.63727	2.19469	1.28172	0.615375
471	2	18	2	16	3	1	1	3	1	1	2	2	1	1.4	3	2	2	2	2.25	3	2	2	2.33	2	3	1	2	3	3	3	3	3	3	3	2	2.67	2.19	-0.349243	-0.590888	-0.0460269	-0.00294651	0.405541	0.143425	0.263251
472	2	16	2	15	3	1	1	1	1	1	1	1	1	1	4	3	3	3	3.25	4	3	1	2.67	1	1	1	1	3	2	2	3	2.5	2	1	2	1.67	1.93	-0.897075	0.792925	0.376923	-0.985115	-0.190843	-0.994866	-0.259069
473	1	19	1	10	1	1	1	3	1	1	1	2	1	1.2	3	2	3	3	2.75	3	2	1	2	3	2	1	2	3	1	1	3	2	2	2	2	2	2.37	-0.623159	0.101018	-0.456537	-0.00294651	-0.787227	-0.61923	0.0377924
474	2	17	3	20	3	1	1	2	4	4	4	5	4	4.2	5	5	4	5	4.75	1	1	1	1	5	1	5	3.67	5	4	3	5	4.25	3	2	5	3.33	3.08	3.48558	2.86864	-1.70051	1.63727	1.8965	0.894697	-2.99238
475	1	19	2	15	3	1	1	3	1	1	1	2	1	1.2	2	3	1	2	2	4	3	3	3.33	1	1	1	1	2	1	1	2	1.5	1	1	3	1.67	1.91	-0.623159	-0.936841	1.19794	-0.985115	-1.38361	-0.994866	0.927211
476	2	19	2	15	3	1	1	3	1	3	3	2	1	2	3	3	4	3	3.25	3	3	3	3	5	4	4	4.33	3	3	1	2	2.25	4	3	4	3.67	3.17	0.472505	0.792925	0.787433	2.28551	-0.489035	1.28172	1.70351
477	2	17	2	14	2	1	1	2	1	3	2	3	3	2.4	3	3	4	3	3.25	4	5	5	4.67	2	4	3	3	3	2	3	3	2.75	3	3	4	3.33	3.15	1.02034	0.792925	2.86486	0.979222	0.107349	0.894697	1.84355
478	1	16	1	14	2	1	1	1	1	2	2	2	1	1.6	4	2	3	3	3	3	3	2	2.67	1	1	4	2	1	3	2	3	2.25	3	5	4	4	2.88	-0.0753269	0.446972	0.376923	-0.00294651	-0.489035	1.65735	0.488271
479	1	16	1	8	1	1	1	1	3	3	3	3	3	3	3	3	3	3	3	3	3	3	3	3	3	3	3	4	4	4	4	4	3	3	3	3	3	1.84209	0.446972	0.787433	0.979222	1.59831	0.519061	-0.179127
480	1	18	5	17	3	1	1	3	1	1	1	2	1	1.2	2	2	2	2	2	4	3	3	3.33	2	1	1	1.33	3	4	2	3	3	3	2	1	2	2.06	-0.623159	-0.936841	1.19794	-0.660999	0.405541	-0.61923	0.8184
481	2	17	3	15	3	1	1	1	1	1	1	1	1	1	1	2	1	2	1.5	2	2	1	1.67	2	2	2	2	3	3	1	3	2.5	1	2	2	1.67	1.97	-0.897075	-1.62875	-0.867047	-0.00294651	-0.190843	-0.994866	0.264908
482	1	19	3	23	3	1	1	3	2	4	4	1	4	3	3	2	4	4	3.25	2	5	2	3	1	3	2	2	5	3	4	4	4	4	3	3	3.33	2.85	1.84209	0.792925	0.787433	-0.00294651	1.59831	0.894697	-0.822165
483	1	16	1	13	2	1	1	1	1	1	1	1	1	1	3	3	3	2	2.75	4	3	3	3.33	4	4	2	3.33	3	2	2	3	2.5	2	2	2	2	2.4	-0.897075	0.101018	1.19794	1.30334	-0.190843	-0.61923	1.93088
484	1	17	3	16	3	1	1	1	2	1	2	2	2	1.8	3	2	2	2	2.25	3	2	2	2.33	2	2	2	2	2	2	2	2	2	3	3	2	2.67	2.05	0.198589	-0.590888	-0.0460269	-0.00294651	-0.787227	0.143425	0.233778
485	1	18	1	10	1	1	1	2	1	1	1	1	1	1	1	1	1	1	1	2	2	2	2	1	1	1	1	1	1	1	2	1.25	2	1	1	1.33	1.39	-0.897075	-2.32065	-0.456537	-0.985115	-1.6818	-1.38189	0.403016
486	1	16	1	10	1	1	1	1	1	1	1	1	1	1	1	1	2	4	2	4	4	4	4	1	1	1	1	2	3	2	1	2	1	1	1	1	2.04	-0.897075	-0.936841	2.0314	-0.985115	-0.787227	-1.75752	1.37951
487	2	16	1	9	1	1	1	1	1	2	2	3	1	1.8	2	2	4	4	3	2	3	2	2.33	2	1	1	1.33	3	3	3	4	3.25	4	3	4	3.67	2.48	0.198589	0.446972	-0.0460269	-0.660999	0.703734	1.28172	-0.616538
488	2	19	1	20	3	1	1	3	1	2	1	2	1	1.4	3	2	2	3	2.5	3	2	2	2.33	1	1	1	1	4	2	1	4	2.75	3	2	3	2.67	2.11	-0.349243	-0.244935	-0.0460269	-0.985115	0.107349	0.143425	-0.375471
489	2	17	4	15	3	1	1	2	1	3	2	2	2	2	3	3	3	3	3	4	4	4	4	2	3	2	2.33	3	3	2	3	2.75	3	2	2	2.33	2.74	0.472505	0.446972	2.0314	0.321169	0.107349	-0.243594	1.10575
490	2	18	2	12	2	1	1	3	1	2	2	2	1	1.6	3	3	2	2	2.5	1	3	2	2	1	1	1	1	3	2	2	4	2.75	3	2	2	2.33	1.99	-0.0753269	-0.244935	-0.456537	-0.985115	0.107349	-0.243594	-0.838343
491	2	17	2	8	1	1	1	2	1	1	1	1	1	1	3	2	1	2	2	2	3	2	2.33	1	1	1	1	3	2	1	4	2.5	2	1	2	1.67	1.63	-0.897075	-0.936841	-0.0460269	-0.985115	-0.190843	-0.994866	0.000670365
492	2	16	4	19.5	3	1	1	1	1	1	1	1	1	1	2	2	2	1	1.75	4	1	1	2	1	1	1	1	2	2	1	2	1.75	2	1	2	1.67	1.65	-0.897075	-1.28279	-0.456537	-0.985115	-1.08542	-0.994866	0.0170629
493	1	19	1	13	2	1	1	3	3	4	2	2	3	2.8	3	3	4	4	3.5	2	2	2	2	2	1	1	1.33	2	3	3	2	2.5	3	4	4	3.67	2.43	1.56817	1.13888	-0.456537	-0.660999	-0.190843	1.28172	-1.59617
494	1	17	5	23	3	1	1	2	1	1	2	1	1	1.2	3	3	2	2	2.5	3	2	1	2	1	1	1	1	1	2	1	1	1.25	1	2	1	1.33	1.59	-0.623159	-0.244935	-0.456537	-0.985115	-1.6818	-1.38189	-0.378361
495	1	17	2	18	3	1	1	2	1	1	1	1	1	1	2	3	2	2	2.25	3	2	1	2	2	2	1	1.67	2	1	1	2	1.5	2	2	2	2	1.99	-0.897075	-0.590888	-0.456537	-0.327062	-1.38361	-0.61923	0.31275
496	1	17	1	11	2	1	1	1	1	1	2	1	1	1.2	3	3	2	2	2.5	2	2	1	1.67	2	2	1	1.67	3	3	3	3	3	4	2	2	2.67	1.99	-0.623159	-0.244935	-0.867047	-0.327062	0.405541	0.143425	-0.447189
497	1	16	2	10	1	1	1	1	2	2	1	1	2	1.6	2	3	2	2	2.25	2	2	1	1.67	1	1	1	1	3	3	1	2	2.25	2	2	4	2.67	1.95	-0.0753269	-0.590888	-0.867047	-0.985115	-0.489035	0.143425	-0.824583
498	1	17	1	14	2	1	1	1	1	1	1	1	1	1	3	2	2	3	2.5	3	2	2	2.33	2	2	2	2	3	2	2	3	2.5	2	3	2	2.33	2.28	-0.897075	-0.244935	-0.0460269	-0.00294651	-0.190843	-0.243594	0.487006
499	2	17	2	15	3	1	1	1	1	1	1	2	1	1.2	2	2	3	3	2.5	2	2	2	2	4	4	4	4	4	4	3	3	3.5	3	3	3	3	2.66	-0.623159	-0.244935	-0.456537	1.96139	1.00193	0.519061	1.13627
500	1	18	1	12	2	1	1	2	1	2	2	2	1	1.6	2	3	3	2	2.5	2	2	1	1.67	2	1	1	1.33	4	3	2	4	3.25	2	2	3	2.33	1.74	-0.0753269	-0.244935	-0.867047	-0.660999	0.703734	-0.243594	-1.03425
501	1	17	3	28	3	1	1	1	1	1	1	1	1	1	2	2	1	1	1.5	3	4	2	3	1	2	1	1.33	1	1	1	1	1	2	2	3	2.33	1.78	-0.897075	-1.62875	0.787433	-0.660999	-1.98	-0.243594	1.43216
502	1	17	1	10	1	1	1	1	1	1	2	1	1	1.2	3	2	2	2	2.25	2	3	1	2	1	1	1	1	1	3	1	1	1.5	2	2	2	2	2.08	-0.623159	-0.590888	-0.456537	-0.985115	-1.38361	-0.61923	-0.217609
503	2	18	4	18	3	1	1	2	1	2	2	2	2	1.8	4	4	3	4	3.75	2	2	1	1.67	2	1	1	1.33	5	3	3	5	4	2	2	2	2	2.22	0.198589	1.48483	-0.867047	-0.660999	1.59831	-0.61923	-1.94307
504	2	18	1	12	2	1	1	2	2	1	1	1	1	1.2	2	2	2	2	2	4	2	2	2.67	3	2	1	2	3	3	2	3	2.75	2	2	3	2.33	1.99	-0.623159	-0.936841	0.376923	-0.00294651	0.107349	-0.243594	0.78752
505	1	18	4	11	2	1	1	3	1	1	2	2	1	1.4	3	3	4	4	3.5	3	3	2	2.67	3	2	2	2.33	3	1	1	2	1.75	3	3	2	2.67	2.72	-0.349243	1.13888	0.376923	0.321169	-1.08542	0.143425	0.497936
506	1	17	5	15	3	1	1	2	1	4	1	5	3	2.8	5	3	4	4	4	2	2	3	2.33	3	4	3	3.33	5	4	3	3	3.75	4	3	3	3.33	3.09	1.56817	1.83078	-0.0460269	1.30334	1.30012	0.894697	-0.715812
507	1	17	1	12	2	1	1	1	1	1	1	1	1	1	3	3	2	3	2.75	3	1	1	1.67	2	1	1	1.33	3	3	2	3	2.75	2	2	1	1.67	1.78	-0.897075	0.101018	-0.867047	-0.660999	0.107349	-0.994866	-0.72987
508	1	17	5	11	2	1	2	1	2	1	2	2	1	1.6	1	2	1	4	2	5	4	4	4.33	1	1	1	1	1	3	3	2	2.25	2	2	3	2.33	2.59	-0.0753269	-0.936841	2.44191	-0.985115	-0.489035	-0.243594	1.41114
509	2	17	4	15	3	1	2	2	3	4	1	3	4	3	3	3	2	3	2.75	2	2	2	2	4	4	3	3.67	5	3	5	4	4.25	3	2	2	2.33	2.67	1.84209	0.101018	-0.456537	1.63727	1.8965	-0.243594	-0.669699
510	1	17	1	15	3	1	2	2	1	1	1	3	1	1.4	3	2	3	3	2.75	4	4	3	3.67	2	2	2	2	2	3	1	3	2.25	3	3	4	3.33	2.73	-0.349243	0.101018	1.62089	-0.00294651	-0.489035	0.894697	1.43926
511	2	17	2	13	2	1	2	2	1	1	1	3	2	1.6	1	1	4	2	2	3	3	1	2.33	2	2	4	2.67	4	2	3	4	3.25	3	3	3	3	2.6	-0.0753269	-0.936841	-0.0460269	0.655106	0.703734	0.519061	0.628062
512	2	17	2	16.5	3	1	2	2	2	3	1	3	2	2.2	3	2	2	4	2.75	3	2	1	2	1	1	1	1	5	4	3	4	4	5	5	3	4.33	2.55	0.746421	0.101018	-0.456537	-0.985115	1.59831	2.03299	-1.31235
513	2	17	2	20	3	1	2	2	1	1	1	2	1	1.2	2	3	2	2	2.25	1	2	1	1.33	3	2	2	2.33	4	3	3	2	3	2	3	2	2.33	1.83	-0.623159	-0.590888	-1.29	0.321169	0.405541	-0.243594	-0.286016
514	1	16	1	11	2	1	2	1	1	1	2	2	1	1.4	2	2	2	2	2	3	2	2	2.33	2	1	1	1.33	2	1	1	2	1.5	2	2	2	2	2.18	-0.349243	-0.936841	-0.0460269	-0.660999	-1.38361	-0.61923	0.221738
515	2	17	2	14	2	1	2	1	3	4	2	4	2	3	3	3	2	3	2.75	4	2	3	3	4	3	3	3.33	5	4	3	4	4	4	4	5	4.33	3.24	1.84209	0.101018	0.787433	1.30334	1.59831	2.03299	0.347633
516	1	17	1	16	3	1	2	1	1	2	2	1	1	1.4	3	2	2	4	2.75	4	4	1	3	1	1	1	1	4	3	3	2	3	2	2	2	2	2.07	-0.349243	0.101018	0.787433	-0.985115	0.405541	-0.61923	-0.105607
517	1	18	1	15	3	1	2	2	1	2	2	1	1	1.4	3	2	3	2	2.5	4	3	4	3.67	4	2	1	2.33	2	3	2	2	2.25	4	4	3	3.67	2.51	-0.349243	-0.244935	1.62089	0.321169	-0.489035	1.28172	1.79929
518	1	16	1	12	2	1	2	1	1	1	1	1	1	1	2	2	1	2	1.75	2	1	1	1.33	1	1	1	1	2	1	1	2	1.5	1	2	3	2	1.51	-0.897075	-1.28279	-1.29	-0.985115	-1.38361	-0.61923	-0.41787
519	1	17	1	12	2	1	2	2	1	2	2	2	1	1.6	2	2	2	2	2	2	2	1	1.67	2	2	3	2.33	3	2	2	1	2	3	3	2	2.67	2.25	-0.0753269	-0.936841	-0.867047	0.321169	-0.787227	0.143425	0.128888
520	2	17	2	12	2	1	2	1	1	2	1	2	1	1.4	1	2	4	2	2.25	2	2	2	2	2	2	4	2.67	4	3	2	4	3.25	3	3	3	3	2.55	-0.349243	-0.590888	-0.456537	0.655106	0.703734	0.519061	0.38368
521	2	19	5	24.5	3	1	2	3	1	2	2	2	1	1.6	2	2	3	3	2.5	3	3	2	2.67	1	1	1	1	5	4	3	4	4	4	4	4	4	2.42	-0.0753269	-0.244935	0.376923	-0.985115	1.59831	1.65735	-0.306157
522	2	17	3	10	1	1	2	2	1	1	1	1	1	1	3	3	4	4	3.5	1	2	2	1.67	1	1	1	1	3	3	2	3	2.75	2	2	2	2	2.03	-0.897075	1.13888	-0.867047	-0.985115	0.107349	-0.61923	-1.19269
523	1	17	1	14	2	1	2	2	1	2	1	1	2	1.4	2	1	2	2	1.75	3	3	1	2.33	2	2	2	2	3	3	3	3	3	3	3	3	3	2.41	-0.349243	-1.28279	-0.0460269	-0.00294651	0.405541	0.519061	0.534445
524	1	17	4	19	3	1	2	2	3	3	1	2	2	2.2	4	3	2	4	3.25	1	2	1	1.33	1	2	1	1.33	5	4	3	4	4	2	2	2	2	2.14	0.746421	0.792925	-1.29	-0.660999	1.59831	-0.61923	-2.2758
525	2	18	5	24	3	1	2	3	3	2	3	3	2	2.6	3	3	4	3	3.25	5	5	5	5	3	4	3	3.33	3	3	2	3	2.75	2	2	2	2	3.28	1.29425	0.792925	3.27537	1.30334	0.107349	-0.61923	1.9511
526	1	19	1	11	2	1	2	3	1	2	3	2	1	1.8	3	3	1	1	2	2	2	1	1.67	1	1	1	1	3	5	2	4	3.5	3	2	2	2.33	1.88	0.198589	-0.936841	-0.867047	-0.985115	1.00193	-0.243594	-1.20801
527	1	18	1	14	2	1	2	2	1	1	1	2	1	1.2	3	2	2	2	2.25	2	2	2	2	2	2	2	2	2	3	3	2	2.5	2	2	3	2.33	2.13	-0.623159	-0.590888	-0.456537	-0.00294651	-0.190843	-0.243594	0.189203
528	2	17	4	10	1	1	2	2	1	1	1	3	1	1.4	2	2	4	4	3	3	3	2	2.67	2	2	4	2.67	5	3	2	2	3	5	4	3	4	2.58	-0.349243	0.446972	0.376923	0.655106	0.405541	1.65735	0.838954
529	1	16	1	18	3	1	2	1	1	1	1	1	1	1	1	1	2	1	1.25	3	3	3	3	2	1	1	1.33	2	2	1	2	1.75	2	2	2	2	1.89	-0.897075	-1.9747	0.787433	-0.660999	-1.08542	-0.61923	1.30472
530	1	17	2	20	3	1	2	2	1	2	2	2	2	1.8	2	2	2	2	2	2	1	2	1.67	1	1	2	1.33	3	3	2	3	2.75	3	4	3	3.33	2.15	0.198589	-0.936841	-0.867047	-0.660999	0.107349	0.894697	-0.664961
531	2	16	5	15	3	1	2	1	1	1	1	1	1	1	3	2	3	2	2.5	3	3	2	2.67	2	3	2	2.33	3	3	2	3	2.75	4	3	3	3.33	2.31	-0.897075	-0.244935	0.376923	0.321169	0.107349	0.894697	1.0698
532	2	17	5	21	3	1	2	2	1	1	1	2	1	1.2	3	2	3	2	2.5	3	2	2	2.33	1	1	1	1	2	3	1	2	2	2	2	2	2	2.17	-0.623159	-0.244935	-0.0460269	-0.985115	-0.787227	-0.61923	-0.174109
533	2	18	2	17.5	3	1	2	2	1	2	1	2	1	1.4	2	2	1	2	1.75	3	4	2	3	1	3	1	1.67	4	4	3	5	4	4	5	4	4.33	2.61	-0.349243	-1.28279	0.787433	-0.327062	1.59831	2.03299	0.874298
534	2	17	2	9	1	4	2	2	2	2	3	4	1	2.4	3	3	4	4	3.5	2	2	3	2.33	5	5	5	5	4	4	3	3	3.5	5	5	5	5	3.54	1.02034	1.13888	-0.0460269	2.94356	1.00193	2.79564	1.09663
535	1	18	1	17.5	3	4	2	3	1	1	2	2	1	1.4	3	3	2	2	2.5	3	2	2	2.33	2	1	1	1.33	4	3	3	2	3	3	3	4	3.33	2.23	-0.349243	-0.244935	-0.0460269	-0.660999	0.405541	0.894697	-0.129247
536	1	17	1	8	1	4	2	1	1	1	1	1	1	1	3	3	2	2	2.5	2	3	2	2.33	2	2	1	1.67	3	2	2	3	2.5	2	1	2	1.67	1.94	-0.897075	-0.244935	-0.0460269	-0.327062	-0.190843	-0.994866	0.18089
537	2	17	2	14	2	4	2	1	1	1	1	2	2	1.4	2	2	4	4	3	3	2	1	2	2	3	5	3.33	4	3	2	1	2.5	3	4	3	3.33	2.68	-0.349243	0.446972	-0.456537	1.30334	-0.190843	0.894697	0.685434
538	2	18	2	-999	-999	4	2	2	1	3	1	1	1	1.4	3	2	2	2	2.25	2	1	1	1.33	4	3	2	3	3	3	3	3	3	3	4	3	3.33	2.34	-0.349243	-0.590888	-1.29	0.979222	0.405541	0.894697	0.143713
539	2	19	2	8	1	4	2	3	1	3	2	2	1	1.8	3	3	3	4	3.25	3	3	3	3	2	2	1	1.67	3	3	3	2	2.75	4	3	2	3	2.62	0.198589	0.792925	0.787433	-0.327062	0.107349	0.519061	0.0338748
540	2	18	2	10	1	4	2	2	2	3	1	2	2	2	2	3	3	3	2.75	3	3	5	3.67	3	2	2	2.33	4	3	2	3	3	4	4	2	3.33	2.85	0.472505	0.101018	1.62089	0.321169	0.405541	0.894697	1.05099
542	2	18	1	10	1	1	2	2	1	1	2	2	2	1.6	2	2	1	2	1.75	4	3	3	3.33	2	2	1	1.67	3	2	2	5	3	1	2	1	1.33	1.99	-0.0753269	-1.28279	1.19794	-0.327062	0.405541	-1.38189	0.745207
543	1	16	4	8	1	1	2	1	1	1	1	1	1	1	2	2	2	3	2.25	3	3	3	3	1	1	1	1	2	2	3	2	2.25	2	3	3	2.67	1.82	-0.897075	-0.590888	0.787433	-0.985115	-0.489035	0.143425	0.671563
544	1	19	1	9	1	1	2	2	1	1	1	2	1	1.2	3	3	3	2	2.75	3	3	2	2.67	1	1	1	1	1	1	1	1	1	2	2	1	1.67	1.92	-0.623159	0.101018	0.376923	-0.985115	-1.98	-0.994866	0.181381
545	1	17	1	14	2	1	2	2	1	2	2	1	1	1.4	3	5	2	2	3	3	4	2	3	1	2	1	1.33	2	3	2	2	2.25	2	1	1	1.33	1.97	-0.349243	0.446972	0.787433	-0.660999	-0.489035	-1.38189	0.0483902
546	1	17	1	15	3	1	2	2	1	1	1	1	1	1	2	2	1	2	1.75	4	2	2	2.67	3	2	1	2	2	2	1	2	1.75	2	1	2	1.67	2.01	-0.897075	-1.28279	0.376923	-0.00294651	-1.08542	-0.994866	1.15827
547	2	17	2	12	2	1	2	2	2	1	3	1	1	1.6	5	4	5	4	4.5	1	1	1	1	4	4	4	4	4	3	3	2	3	2	2	3	2.33	2.99	-0.0753269	2.52269	-1.70051	1.96139	0.405541	-0.243594	-0.809791
548	2	18	1	12.5	2	1	2	2	4	5	2	4	5	4	5	4	3	3	3.75	3	4	4	3.67	2	3	2	2.33	5	4	4	5	4.5	4	2	5	3.67	3.65	3.21167	1.48483	1.62089	0.321169	2.19469	1.28172	-1.02754
549	1	18	1	15	3	1	2	2	3	3	4	5	4	3.8	3	3	3	3	3	4	1	3	2.67	1	1	1	1	5	4	4	5	4.5	2	4	4	3.33	3.01	2.93775	0.446972	0.376923	-0.985115	2.19469	0.894697	-2.23412
550	1	16	5	-999	-999	1	2	1	2	2	1	3	2	2	4	4	4	4	4	2	3	2	2.33	2	2	4	2.67	5	4	3	5	4.25	4	4	3	3.67	2.34	0.472505	1.83078	-0.0460269	0.655106	1.8965	1.28172	-0.630187
551	1	17	1	7	1	1	2	2	1	1	1	2	1	1.2	4	2	2	3	2.75	4	2	2	2.67	4	1	2	2.33	3	2	2	1	2	4	5	3	4	2.37	-0.623159	0.101018	0.376923	0.321169	-0.787227	1.65735	1.11998
552	2	16	3	10	1	1	2	1	1	1	1	1	1	1	3	3	2	4	3	4	3	2	3	2	1	1	1.33	1	2	1	1	1.25	2	1	2	1.67	2.13	-0.897075	0.446972	0.787433	-0.660999	-1.6818	-0.994866	0.614258
553	1	17	4	10	1	1	2	1	1	1	1	1	1	1	2	2	2	3	2.25	2	3	3	2.67	1	1	2	1.33	3	2	2	4	2.75	2	3	3	2.67	2.07	-0.897075	-0.590888	0.376923	-0.660999	0.107349	0.143425	0.475652
554	2	17	1	12	2	1	2	2	1	1	1	2	1	1.2	3	3	2	3	2.75	4	3	3	3.33	4	3	3	3.33	3	2	2	3	2.5	3	3	3	3	2.69	-0.623159	0.101018	1.19794	1.30334	-0.190843	0.519061	1.96477
555	2	17	1	7.5	1	1	2	2	1	2	1	2	1	1.4	3	3	2	3	2.75	4	4	4	4	3	4	1	2.67	3	2	2	3	2.5	3	3	2	2.67	2.83	-0.349243	0.101018	2.0314	0.655106	-0.190843	0.143425	1.93515
556	2	18	5	10	1	1	1	3	2	3	3	2	3	2.6	3	2	3	2	2.5	3	2	2	2.33	2	2	2	2	5	3	3	3	3.5	3	3	3	3	2.49	1.29425	-0.244935	-0.0460269	-0.00294651	1.00193	0.519061	-0.715888
557	2	16	2	15	3	1	1	1	1	2	1	1	1	1.2	2	2	2	3	2.25	2	2	2	2	4	4	2	3.33	3	3	2	2	2.5	2	2	2	2	2.13	-0.623159	-0.590888	-0.456537	1.30334	-0.190843	-0.61923	0.919396
558	1	21	2	6	1	1	1	3	1	1	1	1	1	1	2	2	3	4	2.75	5	4	4	4.33	1	2	2	1.67	3	1	2	2	2	3	3	2	2.67	2.61	-0.897075	0.101018	2.44191	-0.327062	-0.787227	0.143425	2.00426
559	2	17	2	8	1	1	1	1	1	2	3	2	1	1.8	3	3	3	4	3.25	4	4	4	4	3	4	2	3	4	4	2	3	3.25	4	4	4	4	3.13	0.198589	0.792925	2.0314	0.979222	0.703734	1.65735	1.68976
560	1	18	1	18	3	1	1	3	1	1	1	2	1	1.2	3	3	3	4	3.25	4	1	2	2.33	2	2	1	1.67	3	3	2	3	2.75	4	3	2	3	2.16	-0.623159	0.792925	-0.0460269	-0.327062	0.107349	0.519061	-0.112965
561	2	17	1	16	3	1	1	1	1	1	1	1	1	1	1	1	2	3	1.75	2	2	2	2	1	1	1	1	1	3	1	1	1.5	1	2	2	1.67	1.86	-0.897075	-1.28279	-0.456537	-0.985115	-1.38361	-0.994866	0.0769548
562	2	16	3	10	1	1	1	1	2	2	1	4	2	2.2	3	3	2	2	2.5	3	2	1	2	2	2	1	1.67	4	5	3	3	3.75	2	1	1	1.33	2.12	0.746421	-0.244935	-0.456537	-0.327062	1.30012	-1.38189	-1.25404
563	1	18	1	7	1	1	1	3	1	2	2	1	3	1.8	2	2	3	3	2.5	2	2	2	2	2	1	1	1.33	3	4	2	3	3	3	2	2	2.33	1.99	0.198589	-0.244935	-0.456537	-0.660999	0.405541	-0.243594	-0.83779
564	1	18	1	6	1	1	1	2	2	2	2	2	1	1.8	3	3	3	3	3	2	3	2	2.33	4	4	3	3.67	3	2	1	2	2	3	2	2	2.33	2.77	0.198589	0.446972	-0.0460269	1.63727	-0.787227	-0.243594	0.839733
565	1	16	4	10	1	1	1	1	4	2	2	4	4	3.2	4	4	3	4	3.75	2	2	1	1.67	1	1	1	1	5	3	4	2	3.5	3	2	4	3	2.48	2.116	1.48483	-0.867047	-0.985115	1.00193	0.519061	-2.79148
566	1	18	5	15	3	1	1	3	1	2	1	2	1	1.4	3	2	2	3	2.5	2	2	1	1.67	3	2	3	2.67	3	1	1	4	2.25	2	3	2	2.33	2.3	-0.349243	-0.244935	-0.867047	0.655106	-0.489035	-0.243594	0.131511
567	2	17	2	14	2	1	1	1	1	2	1	2	1	1.4	3	3	5	5	4	3	4	2	3	2	2	1	1.67	4	3	3	3	3.25	3	2	2	2.33	2.61	-0.349243	1.83078	0.787433	-0.327062	0.703734	-0.243594	-0.253132
568	1	16	4	24	3	1	1	1	1	2	2	2	1	1.6	3	3	2	2	2.5	2	3	2	2.33	3	2	2	2.33	4	3	3	3	3.25	2	3	3	2.67	2.45	-0.0753269	-0.244935	-0.0460269	0.321169	0.703734	0.143425	0.155995
569	1	17	2	12	2	1	1	1	3	1	4	3	1	2.4	3	2	3	4	3	4	4	2	3.33	1	1	1	1	4	4	3	2	3.25	4	3	5	4	2.83	1.02034	0.446972	1.19794	-0.985115	0.703734	1.65735	-0.337996
570	2	17	1	16	3	1	1	2	3	4	2	4	4	3.4	4	3	4	4	3.75	3	3	1	2.33	2	3	2	2.33	3	4	3	3	3.25	3	3	3	3	3.01	2.38992	1.48483	-0.0460269	0.321169	0.703734	0.519061	-1.53816
571	2	18	2	13	2	1	1	3	1	1	1	1	1	1	3	3	2	3	2.75	2	2	1	1.67	5	5	5	5	4	4	2	3	3.25	2	1	2	1.67	2.6	-0.897075	0.101018	-0.867047	2.94356	0.703734	-0.994866	1.3186
572	1	19	2	5	1	1	1	3	2	3	2	3	2	2.4	5	5	4	4	4.5	1	1	1	1	2	2	2	2	4	4	3	3	3.5	3	2	2	2.33	2.41	1.02034	2.52269	-1.70051	-0.00294651	1.00193	-0.243594	-2.64926
573	2	16	5	16	3	1	1	1	1	2	1	1	1	1.2	2	2	2	2	2	3	2	2	2.33	1	1	1	1	3	1	1	4	2.25	2	1	1	1.33	2.06	-0.623159	-0.936841	-0.0460269	-0.985115	-0.489035	-1.38189	-0.131217
574	2	16	4	19	3	1	1	1	2	4	4	4	2	3.2	1	1	2	1	1.25	4	4	4	4	1	5	5	3.67	5	4	4	5	4.5	3	5	4	4	3.39	2.116	-1.9747	2.0314	1.63727	2.19469	1.65735	1.70698
575	2	17	2	10	1	1	1	2	2	2	4	2	3	2.6	5	4	4	4	4.25	4	4	4	4	4	5	4	4.33	4	4	4	5	4.25	3	2	4	3	3.66	1.29425	2.17674	2.0314	2.28551	1.8965	0.519061	1.09824
576	2	18	2	7	1	1	1	3	2	4	1	3	4	2.8	4	3	4	3	3.5	3	4	4	3.67	5	5	5	5	4	4	4	3	3.75	5	4	4	4.33	3.88	1.56817	1.13888	1.62089	2.94356	1.30012	2.03299	1.75566
577	2	16	3	21	3	1	1	1	2	2	2	2	2	2	2	2	3	3	2.5	4	4	2	3.33	3	2	1	2	4	3	5	4	4	3	2	2	2.33	2.44	0.472505	-0.244935	1.19794	-0.00294651	1.59831	-0.243594	0.276546
578	2	18	2	11	2	1	1	3	1	2	1	2	1	1.4	3	2	3	2	2.5	1	2	1	1.33	1	1	1	1	2	3	3	2	2.5	3	2	3	2.67	1.94	-0.349243	-0.244935	-1.29	-0.985115	-0.190843	0.143425	-1.13707
579	2	17	1	17	3	1	1	1	1	2	2	1	1	1.4	4	4	4	5	4.25	2	2	1	1.67	2	2	2	2	4	3	2	2	2.75	3	2	2	2.33	2.19	-0.349243	2.17674	-0.867047	-0.00294651	0.107349	-0.243594	-1.13878
580	2	17	2	7	1	1	1	1	1	1	1	1	1	1	2	3	2	3	2.5	3	3	1	2.33	1	1	1	1	3	1	1	1	1.5	1	1	1	1	1.81	-0.897075	-0.244935	-0.0460269	-0.985115	-1.38361	-1.75752	-0.0882156
581	2	18	2	8.5	1	1	1	2	1	2	3	3	1	2	4	3	4	3	3.5	2	2	1	1.67	1	5	3	3	4	2	3	3	3	3	4	3	3.33	2.83	0.472505	1.13888	-0.867047	0.979222	0.405541	0.894697	-0.519588
582	2	18	2	5	1	1	1	3	1	3	1	2	5	2.4	3	3	3	4	3.25	2	3	2	2.33	1	2	1	1.33	4	4	4	2	3.5	4	2	4	3.33	2.65	1.02034	0.792925	-0.0460269	-0.660999	1.00193	0.894697	-1.24506
583	2	17	5	13	2	1	1	2	2	2	2	4	2	2.4	3	3	2	3	2.75	3	3	3	3	2	1	1	1.33	4	3	3	3	3.25	2	2	5	3	2.58	1.02034	0.101018	0.787433	-0.660999	0.703734	0.519061	-0.474724
584	2	19	2	10.5	2	1	1	3	1	2	2	2	1	1.6	3	3	2	3	2.75	3	2	2	2.33	3	2	3	2.67	3	3	3	3	3	3	3	3	3	2.6	-0.0753269	0.101018	-0.0460269	0.655106	0.405541	0.519061	0.364526
586	2	16	5	10	1	1	1	1	1	1	1	1	1	1	2	2	3	3	2.5	2	1	1	1.33	2	2	1	1.67	3	3	2	3	2.75	2	2	1	1.67	1.69	-0.897075	-0.244935	-1.29	-0.327062	0.107349	-0.994866	-0.700495
587	2	17	2	8	1	1	1	1	2	3	2	2	2	2.2	2	2	2	5	2.75	2	3	3	2.67	1	2	1	1.33	2	3	2	1	2	5	4	2	3.67	2.56	0.746421	0.101018	0.376923	-0.660999	-0.787227	1.28172	-0.199002
588	2	17	2	18	3	1	1	2	1	2	2	3	2	2	2	2	2	3	2.25	3	2	2	2.33	2	2	2	2	3	3	2	3	2.75	3	3	4	3.33	2.32	0.472505	-0.590888	-0.0460269	-0.00294651	0.107349	0.894697	0.0307328
589	1	16	5	7	1	1	1	1	1	2	1	1	1	1.2	3	2	3	3	2.75	3	2	2	2.33	2	2	2	2	3	3	1	1	2	2	3	3	2.67	2.41	-0.623159	0.101018	-0.0460269	-0.00294651	-0.787227	0.143425	0.42172
590	2	17	1	13.5	2	1	1	2	2	2	1	4	2	2.2	3	3	3	4	3.25	3	3	2	2.67	3	2	2	2.33	4	4	2	4	3.5	3	4	4	3.67	2.64	0.746421	0.792925	0.376923	0.321169	1.00193	1.28172	-0.183169
591	2	18	3	12	2	1	1	2	1	1	1	1	1	1	4	4	2	3	3.25	2	2	2	2	4	3	1	2.67	1	3	1	2	1.75	2	2	3	2.33	2.21	-0.897075	0.792925	-0.456537	0.655106	-1.08542	-0.243594	0.468
592	1	19	1	9	1	1	1	3	1	1	1	2	1	1.2	3	3	2	3	2.75	3	2	4	3	1	1	1	1	2	2	1	3	2	2	2	2	2	2.33	-0.623159	0.101018	0.787433	-0.985115	-0.787227	-0.61923	0.268481
593	2	17	2	8	1	1	1	2	1	1	1	2	1	1.2	2	2	3	3	2.5	5	4	2	3.67	2	2	1	1.67	4	5	3	4	4	2	2	1	1.67	2.08	-0.623159	-0.244935	1.62089	-0.327062	1.59831	-0.994866	0.787819
594	2	17	5	8	1	1	1	1	1	2	1	1	1	1.2	5	4	4	3	4	2	1	2	1.67	3	3	3	3	2	1	1	3	1.75	2	2	2	2	2.52	-0.623159	1.83078	-0.867047	0.979222	-1.08542	-0.61923	-0.121652
595	2	18	4	10	1	1	1	3	1	4	2	2	1	2	3	3	2	3	2.75	3	2	2	2.33	2	1	1	1.33	4	3	2	4	3.25	2	3	2	2.33	2.5	0.472505	0.101018	-0.0460269	-0.660999	0.703734	-0.243594	-0.868919
596	2	18	5	10	1	1	1	2	2	2	1	3	2	2	2	2	1	2	1.75	1	2	1	1.33	2	2	4	2.67	5	5	4	3	4.25	3	4	4	3.67	2.32	0.472505	-1.28279	-1.29	0.655106	1.8965	1.28172	-0.481395
597	1	17	2	18	3	1	1	2	1	1	2	1	1	1.2	3	3	3	2	2.75	2	3	3	2.67	1	2	1	1.33	2	3	2	3	2.5	3	2	4	3	2.2	-0.623159	0.101018	0.376923	-0.660999	-0.190843	0.519061	0.24098
598	2	16	5	16	3	1	1	1	1	1	1	1	1	1	2	2	2	3	2.25	3	1	1	1.67	1	1	1	1	3	1	1	4	2.25	2	1	1	1.33	1.88	-0.897075	-0.590888	-0.867047	-0.985115	-0.489035	-1.38189	-0.646692
599	2	18	3	6.5	1	1	1	2	2	4	3	2	2	2.6	3	2	2	3	2.5	5	3	4	4	4	3	3	3.33	5	3	3	5	4	4	4	4	4	3.16	1.29425	-0.244935	2.0314	1.30334	1.59831	1.65735	1.4904
600	2	17	2	13	2	1	1	2	1	1	1	2	1	1.2	3	4	3	4	3.5	3	3	3	3	1	1	1	1	4	3	1	2	2.5	3	3	4	3.33	2.3	-0.623159	1.13888	0.787433	-0.985115	-0.190843	0.894697	0.0492546
601	2	16	2	16	3	1	1	1	1	1	1	2	1	1.2	3	2	2	4	2.75	3	3	3	3	1	1	1	1	3	1	1	2	1.75	3	2	2	2.33	2.05	-0.623159	0.101018	0.787433	-0.985115	-1.08542	-0.243594	0.383948
602	2	17	2	6	1	1	1	2	1	3	2	2	1	1.8	3	2	2	3	2.5	3	3	2	2.67	2	2	1	1.67	3	1	1	3	2	4	3	2	3	2.65	0.198589	-0.244935	0.376923	-0.327062	-0.787227	0.519061	0.265886
603	1	18	4	24	3	1	1	2	2	2	2	2	1	1.8	3	3	1	2	2.25	2	4	2	2.67	1	2	1	1.33	4	4	5	4	4.25	4	4	5	4.33	2.48	0.198589	-0.590888	0.376923	-0.660999	1.8965	2.03299	-0.142219
604	1	18	1	21	3	1	1	3	1	2	2	3	2	2	2	2	1	2	1.75	3	1	2	2	1	1	1	1	3	2	2	3	2.5	2	2	1	1.67	1.82	0.472505	-1.28279	-0.456537	-0.985115	-0.190843	-0.994866	-0.835214
606	2	17	2	5	1	1	1	2	1	1	1	1	1	1	1	1	1	1	1	1	1	1	1	1	1	1	1	1	1	1	1	1	1	1	1	1	1.08	-0.897075	-2.32065	-1.70051	-0.985115	-1.98	-1.75752	-0.414161
607	1	19	1	10	1	1	1	3	1	1	1	1	1	1	4	4	2	4	3.5	3	3	1	2.33	1	1	1	1	2	1	1	2	1.5	2	2	1	1.67	1.96	-0.897075	1.13888	-0.0460269	-0.985115	-1.38361	-0.994866	-0.406618
608	2	19	2	13	2	1	1	3	2	2	2	2	2	2	2	2	4	5	3.25	1	1	1	1	2	2	4	2.67	2	3	3	1	2.25	2	3	1	2	2.32	0.472505	0.792925	-1.70051	0.655106	-0.489035	-0.61923	-1.20145
609	2	17	4	13.5	2	1	1	2	1	2	2	2	1	1.6	3	4	4	4	3.75	2	2	2	2	3	3	3	3	3	3	2	4	3	2	2	2	2	2.64	-0.0753269	1.48483	-0.456537	0.979222	0.405541	-0.61923	-0.311249
610	1	17	2	12	2	1	1	2	1	1	2	1	1	1.2	1	1	3	3	2	3	2	2	2.33	1	1	2	1.33	4	3	2	5	3.5	4	3	3	3.33	2.33	-0.623159	-0.936841	-0.0460269	-0.660999	1.00193	0.894697	0.101109
611	2	17	5	13	2	1	1	2	1	1	1	2	1	1.2	4	4	2	4	3.5	2	2	1	1.67	4	4	1	3	4	4	4	3	3.75	2	2	2	2	2.39	-0.623159	1.13888	-0.867047	0.979222	1.30012	-0.61923	-0.385168
612	2	16	5	15	3	1	1	1	1	1	2	1	1	1.2	3	4	3	5	3.75	4	3	2	3	3	2	2	2.33	4	3	1	4	3	2	2	3	2.33	2.31	-0.623159	1.48483	0.787433	0.321169	0.405541	-0.243594	0.43902
613	2	16	1	13	2	1	1	1	1	1	1	1	1	1	3	3	3	3	3	5	4	3	4	2	2	2	2	1	2	1	1	1.25	2	2	2	2	2.38	-0.897075	0.446972	2.0314	-0.00294651	-1.6818	-0.61923	1.88716
614	1	17	1	19	3	1	1	1	2	2	2	2	1	1.8	2	3	2	2	2.25	3	2	2	2.33	2	2	1	1.67	3	2	1	3	2.25	2	1	2	1.67	1.91	0.198589	-0.590888	-0.0460269	-0.327062	-0.489035	-0.994866	-0.189489
615	2	17	2	12	2	1	1	2	1	2	1	2	1	1.4	3	2	2	3	2.5	3	1	2	2	1	2	1	1.33	2	1	2	2	1.75	2	1	1	1.33	1.68	-0.349243	-0.244935	-0.456537	-0.660999	-1.08542	-1.38189	-0.4377
616	2	19	2	13	2	1	1	3	1	1	1	1	1	1	3	3	3	5	3.5	2	2	1	1.67	2	2	2	2	2	1	1	2	1.5	3	2	1	2	2.24	-0.897075	1.13888	-0.867047	-0.00294651	-1.38361	-0.61923	-0.302424
617	1	17	2	13.5	2	1	1	1	1	2	2	2	2	1.8	3	3	2	3	2.75	4	4	2	3.33	3	4	3	3.33	5	3	2	3	3.25	2	2	3	2.33	2.55	0.198589	0.101018	1.19794	1.30334	0.703734	-0.243594	1.2687
618	2	19	5	15	3	1	1	3	1	1	1	1	1	1	3	3	2	4	3	3	2	2	2.33	2	2	2	2	2	2	1	2	1.75	1	1	1	1	1.76	-0.897075	0.446972	-0.0460269	-0.00294651	-1.08542	-1.75752	0.227078
619	2	18	3	10	1	1	1	3	1	1	1	1	1	1	4	4	3	4	3.75	1	1	1	1	2	1	2	1.67	1	1	1	2	1.25	2	2	1	1.67	1.89	-0.897075	1.48483	-1.70051	-0.327062	-1.6818	-0.994866	-1.15128
620	2	18	1	15	3	1	1	2	1	1	1	2	1	1.2	2	2	2	3	2.25	3	1	2	2	4	3	2	3	3	2	1	3	2.25	3	3	2	2.67	2.39	-0.623159	-0.590888	-0.456537	0.979222	-0.489035	0.143425	0.897158
621	2	16	5	20	3	1	1	1	1	2	2	4	2	2.2	3	3	3	3	3	5	3	3	3.67	3	4	2	3	3	3	3	4	3.25	3	3	3	3	2.77	0.746421	0.446972	1.62089	0.979222	0.703734	0.519061	1.08903
622	2	17	1	14	2	1	1	1	1	2	2	2	2	1.8	2	2	2	2	2	3	2	2	2.33	1	2	3	2	3	1	2	1	1.75	2	3	1	2	2.11	0.198589	-0.936841	-0.0460269	-0.00294651	-1.08542	-0.61923	0.288645
623	2	17	3	15	3	1	1	1	2	2	2	4	3	2.6	3	3	2	3	2.75	4	3	2	3	2	3	3	2.67	3	2	2	3	2.5	3	3	3	3	2.96	1.29425	0.101018	0.787433	0.655106	-0.190843	0.519061	0.362109
624	2	17	2	8	1	1	1	2	3	3	3	4	2	3	3	3	3	3	3	2	2	2	2	3	3	3	3	5	4	3	3	3.75	4	4	4	4	3	1.84209	0.446972	-0.456537	0.979222	1.30012	1.65735	-0.772318
625	1	17	1	16	3	1	1	2	2	2	3	3	2	2.4	3	2	3	2	2.5	3	3	3	3	4	4	4	4	3	4	2	3	3	3	3	3	3	2.69	1.02034	-0.244935	0.787433	1.96139	0.405541	0.519061	1.27042
626	1	18	5	20	3	1	1	2	2	2	3	3	1	2.2	2	2	2	2	2	3	2	1	2	1	1	1	1	2	1	1	1	1.25	2	2	2	2	2.12	0.746421	-0.936841	-0.456537	-0.985115	-1.6818	-0.61923	-0.722508
627	2	18	2	7	1	1	1	3	2	1	2	1	2	1.6	3	3	3	4	3.25	4	4	4	4	1	4	2	2.33	4	3	3	4	3.5	3	3	2	2.67	2.64	-0.0753269	0.792925	2.0314	0.321169	1.00193	0.143425	1.14457
628	2	17	3	9	1	1	1	1	1	1	1	2	1	1.2	2	3	3	2	2.5	2	2	1	1.67	1	1	1	1	1	3	2	2	2	1	1	1	1	1.64	-0.623159	-0.244935	-0.867047	-0.985115	-0.787227	-1.75752	-0.884705
629	2	18	3	15	3	1	1	3	1	1	1	1	1	1	3	3	3	4	3.25	3	2	2	2.33	2	2	1	1.67	3	3	1	3	2.5	3	2	2	2.33	2.06	-0.897075	0.792925	-0.0460269	-0.327062	-0.190843	-0.243594	-0.0313874
630	2	18	5	21	3	1	1	3	1	2	2	3	1	1.8	1	1	2	1	1.25	4	4	1	3	2	1	1	1.33	3	2	1	1	1.75	3	2	1	2	1.9	0.198589	-1.9747	0.787433	-0.660999	-1.08542	-0.61923	0.766634
631	1	18	1	12	2	1	1	2	1	2	1	2	1	1.4	2	2	2	3	2.25	3	3	1	2.33	2	2	2	2	3	2	1	2	2	3	3	2	2.67	2.15	-0.349243	-0.590888	-0.0460269	-0.00294651	-0.787227	0.143425	0.502818
632	1	17	1	13	2	1	1	1	2	3	1	2	1	1.8	4	4	3	2	3.25	2	2	2	2	1	1	1	1	2	3	2	2	2.25	4	2	3	3	2.21	0.198589	0.792925	-0.456537	-0.985115	-0.489035	0.519061	-1.06367
